# Supplementary material for: {μ-6,6′-Dimeth­oxy-2,2′-[butane-1,4-diylbis(nitrilo­methanylyl­idene)]diphenolato}trinitratocopper(II)samarium(III)
Source: Acta Crystallogr Sect E Struct Rep Online. 2011 Aug 6;67(Pt 9):m1212. doi: 10.1107/S1600536811031138 (PMC3200624; doi:10.1107/S1600536811031138)
Supplement: Supplementary file 1 [file e-67-m1212-sup1.cif]

##############################################################################
#                                                                            #
# This CIF contains the data in a paper accepted for publication in          #
# Acta Crystallographica Section E. It conforms to the requirements of       #
# Notes for Authors for Acta Crystallographica Section E, and has been       #
# peer reviewed under the auspices of the IUCr Commission on Journals.       #
#                                                                            #
# Full details of the Crystallographic Information File format               #
# are given in the paper "The Crystallographic Information File (CIF):       #
# a New Standard Archive File for Crystallography" by S. R. Hall, F. H.      #
# Allen and I. D. Brown [Acta Cryst. (1991), A47, 655-685].                  #
#                                                                            #
# The current version of the core CIF dictionary is obtainable from          #
# ftp://ftp.iucr.org/pub/cif_core.dic.                                       #
#                                                                            #
# Software is freely available for graphical display of the structure(s)     #
# in this CIF. For information consult the CIF software page                 #
# http://www.iucr.org/resources/cif/software.                                #
#                                                                            #
# This file may be used for bona fide research purposes within the           #
# scientific community so long as proper attribution is given to the journal # 
# article from which it was obtained.                                        #
#                                                                            #
##############################################################################
data_I
_audit_creation_method     SHELXL-97
_chemical_name_systematic
;
{\m-6,6'-Dimethoxy-2,2'-[butane-1,4-
diylbis(nitrilomethanylylidene)]diphenolato}trinitratocopper(II)samarium(III)
;
_chemical_name_common     ?
_chemical_formula_moiety     'C20 H22 Cu N5 O13 Sm'
_chemical_formula_sum     'C20 H22 Cu N5 O13 Sm'
_chemical_formula_iupac     '[Cu Sm (C20 H22 N2 O4) (N O3)3]'
_chemical_formula_weight     754.32
_chemical_melting_point     ?
_symmetry_cell_setting     monoclinic
_symmetry_space_group_name_H-M     'P 21/n'
_symmetry_space_group_name_Hall     '-P 2yn'
loop_
    _symmetry_equiv_pos_as_xyz
    'x, y, z'
    '-x+1/2, y+1/2, -z+1/2'
    '-x, -y, -z'
    'x-1/2, -y-1/2, z-1/2'
_cell_length_a     11.764(2)
_cell_length_b     14.786(3)
_cell_length_c     15.004(3)
_cell_angle_alpha     90.00
_cell_angle_beta     100.73(3)
_cell_angle_gamma     90.00
_cell_volume     2564.3(9)
_cell_formula_units_Z     4
_cell_measurement_reflns_used     19348
_cell_measurement_theta_min     3.09
_cell_measurement_theta_max     27.44
_cell_measurement_temperature     295(2)
_exptl_crystal_description     'prism'
_exptl_crystal_colour     'brown'
_exptl_crystal_size_max     0.24
_exptl_crystal_size_mid     0.18
_exptl_crystal_size_min     0.15
_exptl_crystal_density_diffrn     1.954
_exptl_crystal_density_meas     ?
_exptl_crystal_density_method     'not measured'
_exptl_crystal_F_000     1488
_exptl_absorpt_coefficient_mu     3.173
_exptl_absorpt_correction_type     multi-scan
_exptl_absorpt_process_details     '(ABSCOR; Higashi, 1995)'
_exptl_absorpt_correction_T_min     0.5164
_exptl_absorpt_correction_T_max     0.6475
_exptl_special_details
;
;
_diffrn_ambient_temperature     295(2)
_diffrn_radiation_type     MoK\a
_diffrn_radiation_wavelength     0.71073
_diffrn_radiation_source     'fine-focus sealed tube'
_diffrn_radiation_monochromator     graphite
_diffrn_measurement_device_type     'Rigaku R-AXIS RAPID CCD'
_diffrn_measurement_method     \w
_diffrn_detector_area_resol_mean     '10.00'
_diffrn_reflns_number     24339
_diffrn_reflns_av_R_equivalents     0.0369
_diffrn_reflns_av_sigmaI/netI     0.0302
_diffrn_reflns_theta_min     3.08
_diffrn_reflns_theta_max     27.45
_diffrn_reflns_theta_full     27.45
_diffrn_measured_fraction_theta_max     0.996
_diffrn_measured_fraction_theta_full     0.996
_diffrn_reflns_limit_h_min     -13
_diffrn_reflns_limit_h_max     15
_diffrn_reflns_limit_k_min     -19
_diffrn_reflns_limit_k_max     19
_diffrn_reflns_limit_l_min     -19
_diffrn_reflns_limit_l_max     19
_diffrn_standards_number     0
_diffrn_standards_interval_count     .
_diffrn_standards_interval_time     .
_diffrn_standards_decay_%     ?
_refine_special_details
;
Refinement of <i>F</i>^2^ against ALL reflections. The weighted <i>R</i>-factor
<i>wR</i> and goodness of fit <i>S</i> are based on <i>F</i>^2^, conventional
<i>R</i>-factors <i>R</i> are based on <i>F</i>, with <i>F</i> set to zero for
negative <i>F</i>^2^. The threshold expression of <i>F</i>^2^ >
\s(<i>F</i>^2^) is used only for calculating <i>R</i>-factors(gt) <i>etc</i>.
and is not relevant to the choice of reflections for refinement.
<i>R</i>-factors based on <i>F</i>^2^ are statistically about twice as large
as those based on <i>F</i>, and <i>R</i>- factors based on ALL data will be
even larger.
;
_reflns_number_total     5855
_reflns_number_gt     5046
_reflns_threshold_expression     I>2\s(I)
_refine_ls_structure_factor_coef     Fsqd
_refine_ls_matrix_type     full
_refine_ls_R_factor_all     0.0324
_refine_ls_R_factor_gt     0.0257
_refine_ls_wR_factor_gt     0.0577
_refine_ls_wR_factor_ref     0.0615
_refine_ls_goodness_of_fit_ref     1.044
_refine_ls_restrained_S_all     1.044
_refine_ls_number_reflns     5855
_refine_ls_number_parameters     373
_refine_ls_number_restraints     0
_refine_ls_hydrogen_treatment     constr
_refine_ls_weighting_scheme     calc
_refine_ls_weighting_details
         'calc w=1/[\s^2^(Fo^2^)+(0.0242P)^2^+1.6986P] where P=(Fo^2^+2Fc^2^)/3'
_atom_sites_solution_hydrogens     geom
_atom_sites_solution_primary     direct
_atom_sites_solution_secondary     difmap
_refine_ls_shift/su_max     0.001
_refine_ls_shift/su_mean     0.000
_refine_diff_density_max     0.774
_refine_diff_density_min     -0.382
_refine_ls_extinction_method     none
_refine_ls_extinction_coef     ?
loop_
    _atom_type_symbol
    _atom_type_description
    _atom_type_scat_dispersion_real
    _atom_type_scat_dispersion_imag
    _atom_type_scat_source
    'C' 'C' 0.0033 0.0016
                         'International Tables Vol C Tables 4.2.6.8 and 6.1.1.4'
    'H' 'H' 0.0000 0.0000
                         'International Tables Vol C Tables 4.2.6.8 and 6.1.1.4'
    'N' 'N' 0.0061 0.0033
                         'International Tables Vol C Tables 4.2.6.8 and 6.1.1.4'
    'O' 'O' 0.0106 0.0060
                         'International Tables Vol C Tables 4.2.6.8 and 6.1.1.4'
    'Cu' 'Cu' 0.3201 1.2651
                         'International Tables Vol C Tables 4.2.6.8 and 6.1.1.4'
    'Sm' 'Sm' -0.1638 3.4418
                         'International Tables Vol C Tables 4.2.6.8 and 6.1.1.4'
_computing_data_collection     'RAPID-AUTO (Rigaku, 1998)'
_computing_cell_refinement     'RAPID-AUTO (Rigaku, 1998)'
_computing_data_reduction     'CrystalStructure (Rigaku/MSC, 2002)'
_computing_structure_solution     'SHELXS97 (Sheldrick, 2008)'
_computing_structure_refinement     'SHELXL97 (Sheldrick, 2008)'
_computing_molecular_graphics     'SHELXTL (Sheldrick, 2008)'
_computing_publication_material     'SHELXTL (Sheldrick, 2008)'
loop_
    _atom_site_type_symbol
    _atom_site_label
    _atom_site_fract_x
    _atom_site_fract_y
    _atom_site_fract_z
    _atom_site_U_iso_or_equiv
    _atom_site_adp_type
    _atom_site_calc_flag
    _atom_site_refinement_flags
    _atom_site_occupancy
    _atom_site_symmetry_multiplicity
    _atom_site_disorder_assembly
    _atom_site_disorder_group
    Sm Sm1 0.259064(11) 0.250880(8) 0.565440(9) 0.03052(5) Uani d . 1 1 A .
    Cu Cu1 0.54988(3) 0.26907(2) 0.53542(2) 0.03185(8) Uani d . 1 1 . .
    O O1 0.25817(15) 0.40859(13) 0.64009(13) 0.0407(4) Uani d . 1 1 . .
    O O2 0.43419(14) 0.34352(11) 0.57697(12) 0.0339(4) Uani d . 1 1 . .
    O O3 0.41124(15) 0.19822(12) 0.49482(13) 0.0384(4) Uani d . 1 1 . .
    O O4 0.20146(16) 0.16351(14) 0.41214(13) 0.0439(5) Uani d . 1 1 . .
    O O5 0.07423(16) 0.32911(14) 0.50534(14) 0.0471(5) Uani d . 1 1 . .
    O O6 0.21496(18) 0.36420(14) 0.43857(14) 0.0495(5) Uani d . 1 1 . .
    O O7 0.0562(2) 0.4400(2) 0.4088(2) 0.0954(10) Uani d . 1 1 . .
    O O8 0.08550(17) 0.14963(15) 0.57011(15) 0.0531(5) Uani d . 1 1 . .
    O O9 0.25342(19) 0.08703(14) 0.59909(16) 0.0531(5) Uani d . 1 1 . .
    O O10 0.1007(3) 0.00645(17) 0.6032(2) 0.0905(9) Uani d . 1 1 . .
    O O11 0.3947(3) 0.2257(2) 0.7125(2) 0.0969(11) Uani d . 1 1 A .
    O O12 0.2166(3) 0.23958(16) 0.72203(19) 0.0736(8) Uani d . 1 1 A .
    O O13 0.317(4) 0.256(3) 0.8441(11) 0.101(9) Uani d P 0.45(7) 1 A 1
    O O13' 0.367(3) 0.206(4) 0.8420(12) 0.123(12) Uani d P 0.55(7) 1 A 2
    N N1 0.66513(18) 0.36617(14) 0.55494(14) 0.0327(5) Uani d . 1 1 . .
    N N2 0.64898(19) 0.16474(15) 0.51218(16) 0.0395(5) Uani d . 1 1 . .
    N N3 0.1128(2) 0.37923(17) 0.44897(18) 0.0485(6) Uani d . 1 1 . .
    N N4 0.1437(2) 0.07931(17) 0.59096(17) 0.0505(6) Uani d . 1 1 . .
    N N5 0.3202(5) 0.2317(3) 0.7614(2) 0.1070(18) Uani d . 1 1 . .
    C C1 0.1677(3) 0.4401(2) 0.6854(2) 0.0593(9) Uani d . 1 1 . .
    H H1A 0.2000 0.4539 0.7475 0.089 Uiso calc R 1 1 . .
    H H1B 0.1100 0.3938 0.6833 0.089 Uiso calc R 1 1 . .
    H H1C 0.1330 0.4934 0.6557 0.089 Uiso calc R 1 1 . .
    C C2 0.3512(2) 0.46618(17) 0.64170(16) 0.0320(5) Uani d . 1 1 . .
    C C3 0.3556(2) 0.55389(18) 0.67252(18) 0.0402(6) Uani d . 1 1 . .
    H H3A 0.2931 0.5781 0.6943 0.048 Uiso calc R 1 1 . .
    C C4 0.4534(3) 0.60651(18) 0.67108(19) 0.0423(6) Uani d . 1 1 . .
    H H4A 0.4555 0.6662 0.6908 0.051 Uiso calc R 1 1 . .
    C C5 0.5459(2) 0.57090(17) 0.64095(18) 0.0374(6) Uani d . 1 1 . .
    H H5A 0.6112 0.6062 0.6409 0.045 Uiso calc R 1 1 . .
    C C6 0.5435(2) 0.48049(16) 0.60967(16) 0.0299(5) Uani d . 1 1 . .
    C C7 0.4445(2) 0.42749(16) 0.60824(15) 0.0279(5) Uani d . 1 1 . .
    C C8 0.6461(2) 0.44643(17) 0.58155(16) 0.0325(5) Uani d . 1 1 . .
    H H8A 0.7061 0.4877 0.5828 0.039 Uiso calc R 1 1 . .
    C C9 0.7817(2) 0.3491(2) 0.5359(2) 0.0442(7) Uani d . 1 1 . .
    H H9A 0.8172 0.4060 0.5239 0.053 Uiso calc R 1 1 . .
    H H9B 0.7761 0.3113 0.4824 0.053 Uiso calc R 1 1 . .
    C C10 0.8564(2) 0.3025(2) 0.6165(2) 0.0538(8) Uani d . 1 1 . .
    H H10A 0.9332 0.2930 0.6033 0.065 Uiso calc R 1 1 . .
    H H10B 0.8638 0.3418 0.6690 0.065 Uiso calc R 1 1 . .
    C C11 0.8077(3) 0.2122(3) 0.6393(2) 0.0570(8) Uani d . 1 1 . .
    H H11A 0.8654 0.1810 0.6833 0.068 Uiso calc R 1 1 . .
    H H11B 0.7408 0.2228 0.6672 0.068 Uiso calc R 1 1 . .
    C C12 0.7726(2) 0.1522(2) 0.5577(2) 0.0531(8) Uani d . 1 1 . .
    H H12A 0.8222 0.1648 0.5143 0.064 Uiso calc R 1 1 . .
    H H12B 0.7844 0.0896 0.5763 0.064 Uiso calc R 1 1 . .
    C C13 0.6102(2) 0.10028(19) 0.4572(2) 0.0447(7) Uani d . 1 1 . .
    H H13A 0.6641 0.0572 0.4473 0.054 Uiso calc R 1 1 . .
    C C14 0.4936(2) 0.08675(18) 0.40927(19) 0.0391(6) Uani d . 1 1 . .
    C C15 0.4736(3) 0.0181(2) 0.3426(2) 0.0494(7) Uani d . 1 1 . .
    H H15A 0.5354 -0.0152 0.3293 0.059 Uiso calc R 1 1 . .
    C C16 0.3637(3) 0.0005(2) 0.2974(2) 0.0539(8) Uani d . 1 1 . .
    H H16A 0.3516 -0.0439 0.2528 0.065 Uiso calc R 1 1 . .
    C C17 0.2701(3) 0.0484(2) 0.31751(19) 0.0481(7) Uani d . 1 1 . .
    H H17A 0.1958 0.0365 0.2860 0.058 Uiso calc R 1 1 . .
    C C18 0.2879(2) 0.11355(18) 0.38434(17) 0.0371(6) Uani d . 1 1 . .
    C C19 0.3997(2) 0.13440(17) 0.43070(17) 0.0340(5) Uani d . 1 1 . .
    C C20 0.0871(3) 0.1558(3) 0.3594(3) 0.0689(10) Uani d . 1 1 . .
    H H20A 0.0881 0.1725 0.2978 0.103 Uiso calc R 1 1 . .
    H H20B 0.0358 0.1952 0.3839 0.103 Uiso calc R 1 1 . .
    H H20C 0.0609 0.0944 0.3613 0.103 Uiso calc R 1 1 . .
loop_
    _atom_site_aniso_label
    _atom_site_aniso_U_11
    _atom_site_aniso_U_22
    _atom_site_aniso_U_33
    _atom_site_aniso_U_12
    _atom_site_aniso_U_13
    _atom_site_aniso_U_23
    Sm1 0.02418(8) 0.03020(8) 0.03794(8) -0.00118(5) 0.00772(5) 0.00061(5)
    Cu1 0.02343(15) 0.03144(15) 0.04145(17) -0.00075(12) 0.00804(12)
                                                                    -0.00423(13)
    O1 0.0304(10) 0.0415(10) 0.0548(11) -0.0022(8) 0.0197(8) -0.0107(9)
    O2 0.0270(9) 0.0300(9) 0.0474(10) -0.0026(7) 0.0136(8) -0.0075(8)
    O3 0.0270(9) 0.0374(10) 0.0518(11) -0.0039(8) 0.0099(8) -0.0142(8)
    O4 0.0307(10) 0.0502(12) 0.0477(11) -0.0013(9) -0.0005(8) -0.0100(9)
    O5 0.0328(10) 0.0522(12) 0.0572(12) 0.0006(9) 0.0102(9) 0.0127(10)
    O6 0.0443(12) 0.0477(12) 0.0592(13) -0.0025(10) 0.0168(10) 0.0125(10)
    O7 0.0728(18) 0.084(2) 0.127(2) 0.0257(15) 0.0114(17) 0.0594(19)
    O8 0.0372(11) 0.0511(13) 0.0710(14) -0.0051(10) 0.0099(10) 0.0080(11)
    O9 0.0499(13) 0.0390(11) 0.0714(14) 0.0056(9) 0.0141(11) 0.0060(10)
    O10 0.111(2) 0.0542(15) 0.104(2) -0.0436(16) 0.0121(18) 0.0118(15)
    O11 0.076(2) 0.134(3) 0.0671(18) -0.0499(19) -0.0231(16) 0.0412(18)
    O12 0.106(3) 0.0643(16) 0.0575(15) -0.0322(15) 0.0338(16) -0.0022(12)
    O13 0.139(13) 0.130(16) 0.032(4) -0.053(14) 0.006(5) 0.012(5)
    O13' 0.129(13) 0.17(2) 0.052(4) -0.086(15) -0.024(6) 0.047(8)
    N1 0.0280(11) 0.0337(11) 0.0384(11) -0.0037(9) 0.0110(9) -0.0010(9)
    N2 0.0279(11) 0.0384(12) 0.0541(14) 0.0034(9) 0.0123(10) 0.0035(11)
    N3 0.0422(14) 0.0422(13) 0.0590(16) 0.0010(11) 0.0038(12) 0.0112(12)
    N4 0.0619(17) 0.0402(14) 0.0485(14) -0.0158(13) 0.0080(12) 0.0000(11)
    N5 0.139(4) 0.128(3) 0.0450(18) -0.100(3) -0.005(2) 0.018(2)
    C1 0.0386(17) 0.066(2) 0.081(2) -0.0029(15) 0.0313(16) -0.0225(18)
    C2 0.0305(13) 0.0332(13) 0.0331(12) -0.0017(10) 0.0082(10) -0.0022(10)
    C3 0.0394(15) 0.0387(14) 0.0439(15) 0.0068(12) 0.0115(12) -0.0079(12)
    C4 0.0455(16) 0.0306(13) 0.0506(16) -0.0007(12) 0.0085(13) -0.0102(12)
    C5 0.0396(15) 0.0316(13) 0.0395(14) -0.0057(11) 0.0038(11) -0.0040(11)
    C6 0.0293(12) 0.0305(12) 0.0293(12) -0.0020(10) 0.0043(10) 0.0003(10)
    C7 0.0295(12) 0.0279(11) 0.0258(11) 0.0006(10) 0.0039(9) -0.0005(9)
    C8 0.0276(12) 0.0353(13) 0.0347(13) -0.0068(10) 0.0065(10) 0.0017(11)
    C9 0.0352(15) 0.0410(15) 0.0624(18) -0.0061(12) 0.0248(13) -0.0020(13)
    C10 0.0262(14) 0.067(2) 0.068(2) -0.0005(14) 0.0084(14) -0.0153(17)
    C11 0.0349(16) 0.079(2) 0.0551(19) 0.0086(16) 0.0026(14) 0.0160(18)
    C12 0.0307(15) 0.0438(17) 0.083(2) 0.0058(12) 0.0060(15) 0.0105(16)
    C13 0.0401(15) 0.0364(14) 0.0628(19) 0.0057(12) 0.0230(14) -0.0036(13)
    C14 0.0412(15) 0.0339(13) 0.0456(15) -0.0029(11) 0.0170(12) -0.0035(11)
    C15 0.062(2) 0.0406(15) 0.0518(17) -0.0009(14) 0.0264(15) -0.0087(13)
    C16 0.072(2) 0.0494(18) 0.0438(16) -0.0061(16) 0.0190(15) -0.0171(14)
    C17 0.0563(18) 0.0505(17) 0.0362(14) -0.0104(14) 0.0058(13) -0.0070(13)
    C18 0.0398(15) 0.0363(14) 0.0357(13) -0.0030(11) 0.0087(11) -0.0018(11)
    C19 0.0381(14) 0.0294(12) 0.0360(13) -0.0033(11) 0.0105(11) -0.0039(10)
    C20 0.0398(18) 0.085(3) 0.073(2) 0.0021(17) -0.0112(16) -0.019(2)
_geom_special_details
;
All e.s.d.'s (except the e.s.d. in the dihedral angle between two l.s. planes)
are estimated using the full covariance matrix. The cell e.s.d.'s are taken
into account individually in the estimation of e.s.d.'s in distances, angles
and torsion angles; correlations between e.s.d.'s in cell parameters are only
used when they are defined by crystal symmetry. An approximate (isotropic)
treatment of cell e.s.d.'s is used for estimating e.s.d.'s involving l.s.
planes.
;
loop_
    _geom_bond_atom_site_label_1
    _geom_bond_atom_site_label_2
    _geom_bond_site_symmetry_2
    _geom_bond_distance
    _geom_bond_publ_flag
    Sm1 O3 . 2.3748(18) ?
    Sm1 O2 . 2.4532(17) ?
    Sm1 O9 . 2.478(2) ?
    Sm1 O5 . 2.480(2) ?
    Sm1 O12 . 2.497(3) ?
    Sm1 O11 . 2.499(3) ?
    Sm1 O6 . 2.516(2) ?
    Sm1 O8 . 2.543(2) ?
    Sm1 O1 . 2.5879(19) ?
    Sm1 O4 . 2.6151(19) ?
    Sm1 N5 . 2.908(3) ?
    Sm1 N3 . 2.915(2) ?
    Cu1 O3 . 1.9388(18) ?
    Cu1 O2 . 1.9412(17) ?
    Cu1 N1 . 1.959(2) ?
    Cu1 N2 . 2.003(2) ?
    O1 C2 . 1.384(3) ?
    O1 C1 . 1.443(3) ?
    O2 C7 . 1.325(3) ?
    O3 C19 . 1.337(3) ?
    O4 C18 . 1.382(3) ?
    O4 C20 . 1.432(3) ?
    O5 N3 . 1.270(3) ?
    O6 N3 . 1.260(3) ?
    O7 N3 . 1.210(3) ?
    O8 N4 . 1.252(3) ?
    O9 N4 . 1.278(3) ?
    O10 N4 . 1.219(3) ?
    O11 N5 . 1.246(6) ?
    O12 N5 . 1.258(6) ?
    O13 N5 . 1.298(14) ?
    O13' N5 . 1.292(15) ?
    N1 C8 . 1.285(3) ?
    N1 C9 . 1.474(3) ?
    N2 C13 . 1.287(4) ?
    N2 C12 . 1.498(3) ?
    C1 H1A . 0.9600 ?
    C1 H1B . 0.9600 ?
    C1 H1C . 0.9600 ?
    C2 C3 . 1.375(3) ?
    C2 C7 . 1.410(3) ?
    C3 C4 . 1.393(4) ?
    C3 H3A . 0.9300 ?
    C4 C5 . 1.359(4) ?
    C4 H4A . 0.9300 ?
    C5 C6 . 1.415(3) ?
    C5 H5A . 0.9300 ?
    C6 C7 . 1.401(3) ?
    C6 C8 . 1.442(3) ?
    C8 H8A . 0.9300 ?
    C9 C10 . 1.521(4) ?
    C9 H9A . 0.9700 ?
    C9 H9B . 0.9700 ?
    C10 C11 . 1.517(5) ?
    C10 H10A . 0.9700 ?
    C10 H10B . 0.9700 ?
    C11 C12 . 1.506(5) ?
    C11 H11A . 0.9700 ?
    C11 H11B . 0.9700 ?
    C12 H12A . 0.9700 ?
    C12 H12B . 0.9700 ?
    C13 C14 . 1.439(4) ?
    C13 H13A . 0.9300 ?
    C14 C19 . 1.397(4) ?
    C14 C15 . 1.413(4) ?
    C15 C16 . 1.368(4) ?
    C15 H15A . 0.9300 ?
    C16 C17 . 1.388(4) ?
    C16 H16A . 0.9300 ?
    C17 C18 . 1.378(4) ?
    C17 H17A . 0.9300 ?
    C18 C19 . 1.404(4) ?
    C20 H20A . 0.9600 ?
    C20 H20B . 0.9600 ?
    C20 H20C . 0.9600 ?
loop_
    _geom_angle_atom_site_label_1
    _geom_angle_atom_site_label_2
    _geom_angle_atom_site_label_3
    _geom_angle_site_symmetry_1
    _geom_angle_site_symmetry_3
    _geom_angle
    _geom_angle_publ_flag
    O3 Sm1 O2 . . 61.42(6) ?
    O3 Sm1 O9 . . 79.71(7) ?
    O2 Sm1 O9 . . 125.84(7) ?
    O3 Sm1 O5 . . 132.34(7) ?
    O2 Sm1 O5 . . 115.67(6) ?
    O9 Sm1 O5 . . 118.37(7) ?
    O3 Sm1 O12 . . 134.22(10) ?
    O2 Sm1 O12 . . 106.48(8) ?
    O9 Sm1 O12 . . 74.05(8) ?
    O5 Sm1 O12 . . 93.31(10) ?
    O3 Sm1 O11 . . 86.26(11) ?
    O2 Sm1 O11 . . 68.35(8) ?
    O9 Sm1 O11 . . 73.23(9) ?
    O5 Sm1 O11 . . 139.74(11) ?
    O12 Sm1 O11 . . 50.64(12) ?
    O3 Sm1 O6 . . 86.98(7) ?
    O2 Sm1 O6 . . 74.56(7) ?
    O9 Sm1 O6 . . 142.70(7) ?
    O5 Sm1 O6 . . 51.02(7) ?
    O12 Sm1 O6 . . 135.00(9) ?
    O11 Sm1 O6 . . 140.81(8) ?
    O3 Sm1 O8 . . 119.67(7) ?
    O2 Sm1 O8 . . 174.11(6) ?
    O9 Sm1 O8 . . 50.72(7) ?
    O5 Sm1 O8 . . 68.32(7) ?
    O12 Sm1 O8 . . 68.43(9) ?
    O11 Sm1 O8 . . 105.78(9) ?
    O6 Sm1 O8 . . 111.05(7) ?
    O3 Sm1 O1 . . 123.55(6) ?
    O2 Sm1 O1 . . 62.44(6) ?
    O9 Sm1 O1 . . 142.22(7) ?
    O5 Sm1 O1 . . 70.31(7) ?
    O12 Sm1 O1 . . 68.62(7) ?
    O11 Sm1 O1 . . 78.77(10) ?
    O6 Sm1 O1 . . 73.17(7) ?
    O8 Sm1 O1 . . 116.78(7) ?
    O3 Sm1 O4 . . 62.55(6) ?
    O2 Sm1 O4 . . 114.50(6) ?
    O9 Sm1 O4 . . 71.57(7) ?
    O5 Sm1 O4 . . 81.05(7) ?
    O12 Sm1 O4 . . 136.89(8) ?
    O11 Sm1 O4 . . 136.19(10) ?
    O6 Sm1 O4 . . 71.37(7) ?
    O8 Sm1 O4 . . 69.85(7) ?
    O1 Sm1 O4 . . 143.57(6) ?
    O3 Sm1 N5 . . 110.73(13) ?
    O2 Sm1 N5 . . 86.37(9) ?
    O9 Sm1 N5 . . 73.12(10) ?
    O5 Sm1 N5 . . 116.63(14) ?
    O12 Sm1 N5 . . 25.48(13) ?
    O11 Sm1 N5 . . 25.22(14) ?
    O6 Sm1 N5 . . 143.82(10) ?
    O8 Sm1 N5 . . 87.91(9) ?
    O1 Sm1 N5 . . 70.76(10) ?
    O4 Sm1 N5 . . 144.69(9) ?
    O3 Sm1 N3 . . 110.85(7) ?
    O2 Sm1 N3 . . 94.19(7) ?
    O9 Sm1 N3 . . 136.33(7) ?
    O5 Sm1 N3 . . 25.64(7) ?
    O12 Sm1 N3 . . 114.10(10) ?
    O11 Sm1 N3 . . 146.62(10) ?
    O6 Sm1 N3 . . 25.50(7) ?
    O8 Sm1 N3 . . 90.71(7) ?
    O1 Sm1 N3 . . 67.87(7) ?
    O4 Sm1 N3 . . 76.52(7) ?
    N5 Sm1 N3 . . 132.61(13) ?
    O3 Cu1 O2 . . 78.94(7) ?
    O3 Cu1 N1 . . 164.02(8) ?
    O2 Cu1 N1 . . 92.49(8) ?
    O3 Cu1 N2 . . 90.69(9) ?
    O2 Cu1 N2 . . 163.38(8) ?
    N1 Cu1 N2 . . 100.45(9) ?
    O3 Cu1 Sm1 . . 39.03(5) ?
    O2 Cu1 Sm1 . . 41.49(5) ?
    N1 Cu1 Sm1 . . 133.98(6) ?
    N2 Cu1 Sm1 . . 124.80(7) ?
    C2 O1 C1 . . 116.4(2) ?
    C2 O1 Sm1 . . 119.68(14) ?
    C1 O1 Sm1 . . 123.88(17) ?
    C7 O2 Cu1 . . 128.45(15) ?
    C7 O2 Sm1 . . 124.64(14) ?
    Cu1 O2 Sm1 . . 106.89(7) ?
    C19 O3 Cu1 . . 125.05(16) ?
    C19 O3 Sm1 . . 124.68(15) ?
    Cu1 O3 Sm1 . . 110.04(8) ?
    C18 O4 C20 . . 117.3(2) ?
    C18 O4 Sm1 . . 116.40(15) ?
    C20 O4 Sm1 . . 126.02(19) ?
    N3 O5 Sm1 . . 96.70(15) ?
    N3 O6 Sm1 . . 95.21(16) ?
    N4 O8 Sm1 . . 95.22(16) ?
    N4 O9 Sm1 . . 97.63(16) ?
    N5 O11 Sm1 . . 96.1(3) ?
    N5 O12 Sm1 . . 95.9(3) ?
    C8 N1 C9 . . 116.1(2) ?
    C8 N1 Cu1 . . 124.59(18) ?
    C9 N1 Cu1 . . 119.26(17) ?
    C13 N2 C12 . . 113.5(2) ?
    C13 N2 Cu1 . . 122.24(19) ?
    C12 N2 Cu1 . . 124.24(19) ?
    O7 N3 O6 . . 121.2(3) ?
    O7 N3 O5 . . 122.2(3) ?
    O6 N3 O5 . . 116.5(2) ?
    O7 N3 Sm1 . . 172.1(2) ?
    O6 N3 Sm1 . . 59.28(13) ?
    O5 N3 Sm1 . . 57.66(13) ?
    O10 N4 O8 . . 123.3(3) ?
    O10 N4 O9 . . 120.3(3) ?
    O8 N4 O9 . . 116.4(2) ?
    O10 N4 Sm1 . . 177.0(3) ?
    O8 N4 Sm1 . . 59.64(13) ?
    O9 N4 Sm1 . . 56.80(13) ?
    O11 N5 O12 . . 117.1(3) ?
    O11 N5 O13' . . 108(2) ?
    O12 N5 O13' . . 132.7(16) ?
    O11 N5 O13 . . 136.8(15) ?
    O12 N5 O13 . . 103(2) ?
    O11 N5 Sm1 . . 58.69(18) ?
    O12 N5 Sm1 . . 58.66(18) ?
    O13' N5 Sm1 . . 163(3) ?
    O13 N5 Sm1 . . 153(3) ?
    O1 C1 H1A . . 109.5 ?
    O1 C1 H1B . . 109.5 ?
    H1A C1 H1B . . 109.5 ?
    O1 C1 H1C . . 109.5 ?
    H1A C1 H1C . . 109.5 ?
    H1B C1 H1C . . 109.5 ?
    C3 C2 O1 . . 124.5(2) ?
    C3 C2 C7 . . 121.3(2) ?
    O1 C2 C7 . . 114.2(2) ?
    C2 C3 C4 . . 120.1(3) ?
    C2 C3 H3A . . 120.0 ?
    C4 C3 H3A . . 120.0 ?
    C5 C4 C3 . . 120.2(2) ?
    C5 C4 H4A . . 119.9 ?
    C3 C4 H4A . . 119.9 ?
    C4 C5 C6 . . 120.6(3) ?
    C4 C5 H5A . . 119.7 ?
    C6 C5 H5A . . 119.7 ?
    C7 C6 C5 . . 119.9(2) ?
    C7 C6 C8 . . 122.6(2) ?
    C5 C6 C8 . . 117.4(2) ?
    O2 C7 C6 . . 123.4(2) ?
    O2 C7 C2 . . 118.7(2) ?
    C6 C7 C2 . . 117.9(2) ?
    N1 C8 C6 . . 128.1(2) ?
    N1 C8 H8A . . 115.9 ?
    C6 C8 H8A . . 115.9 ?
    N1 C9 C10 . . 110.1(2) ?
    N1 C9 H9A . . 109.6 ?
    C10 C9 H9A . . 109.6 ?
    N1 C9 H9B . . 109.6 ?
    C10 C9 H9B . . 109.6 ?
    H9A C9 H9B . . 108.2 ?
    C11 C10 C9 . . 113.1(2) ?
    C11 C10 H10A . . 109.0 ?
    C9 C10 H10A . . 109.0 ?
    C11 C10 H10B . . 109.0 ?
    C9 C10 H10B . . 109.0 ?
    H10A C10 H10B . . 107.8 ?
    C12 C11 C10 . . 113.1(3) ?
    C12 C11 H11A . . 109.0 ?
    C10 C11 H11A . . 109.0 ?
    C12 C11 H11B . . 109.0 ?
    C10 C11 H11B . . 109.0 ?
    H11A C11 H11B . . 107.8 ?
    N2 C12 C11 . . 113.2(3) ?
    N2 C12 H12A . . 108.9 ?
    C11 C12 H12A . . 108.9 ?
    N2 C12 H12B . . 108.9 ?
    C11 C12 H12B . . 108.9 ?
    H12A C12 H12B . . 107.7 ?
    N2 C13 C14 . . 127.9(3) ?
    N2 C13 H13A . . 116.0 ?
    C14 C13 H13A . . 116.0 ?
    C19 C14 C15 . . 119.3(3) ?
    C19 C14 C13 . . 122.4(2) ?
    C15 C14 C13 . . 118.1(3) ?
    C16 C15 C14 . . 120.3(3) ?
    C16 C15 H15A . . 119.8 ?
    C14 C15 H15A . . 119.8 ?
    C15 C16 C17 . . 120.7(3) ?
    C15 C16 H16A . . 119.7 ?
    C17 C16 H16A . . 119.7 ?
    C18 C17 C16 . . 119.7(3) ?
    C18 C17 H17A . . 120.2 ?
    C16 C17 H17A . . 120.2 ?
    C17 C18 O4 . . 125.0(3) ?
    C17 C18 C19 . . 121.0(3) ?
    O4 C18 C19 . . 114.0(2) ?
    O3 C19 C14 . . 122.9(2) ?
    O3 C19 C18 . . 118.1(2) ?
    C14 C19 C18 . . 118.9(2) ?
    O4 C20 H20A . . 109.5 ?
    O4 C20 H20B . . 109.5 ?
    H20A C20 H20B . . 109.5 ?
    O4 C20 H20C . . 109.5 ?
    H20A C20 H20C . . 109.5 ?
    H20B C20 H20C . . 109.5 ?
loop_
    _geom_torsion_atom_site_label_1
    _geom_torsion_atom_site_label_2
    _geom_torsion_atom_site_label_3
    _geom_torsion_atom_site_label_4
    _geom_torsion_site_symmetry_1
    _geom_torsion_site_symmetry_2
    _geom_torsion_site_symmetry_3
    _geom_torsion_site_symmetry_4
    _geom_torsion
    _geom_torsion_publ_flag
    O2 Sm1 Cu1 O3 . . . . -159.24(12) ?
    O9 Sm1 Cu1 O3 . . . . 51.08(11) ?
    O5 Sm1 Cu1 O3 . . . . -98.96(12) ?
    O12 Sm1 Cu1 O3 . . . . 127.99(11) ?
    O11 Sm1 Cu1 O3 . . . . 119.13(13) ?
    O6 Sm1 Cu1 O3 . . . . -91.65(11) ?
    O8 Sm1 Cu1 O3 . . . . 31.90(13) ?
    O1 Sm1 Cu1 O3 . . . . -164.40(10) ?
    O4 Sm1 Cu1 O3 . . . . -20.46(10) ?
    N5 Sm1 Cu1 O3 . . . . 124.64(13) ?
    N3 Sm1 Cu1 O3 . . . . -96.58(11) ?
    O3 Sm1 Cu1 O2 . . . . 159.24(12) ?
    O9 Sm1 Cu1 O2 . . . . -149.68(10) ?
    O5 Sm1 Cu1 O2 . . . . 60.28(11) ?
    O12 Sm1 Cu1 O2 . . . . -72.77(10) ?
    O11 Sm1 Cu1 O2 . . . . -81.64(12) ?
    O6 Sm1 Cu1 O2 . . . . 67.59(10) ?
    O8 Sm1 Cu1 O2 . . . . -168.86(12) ?
    O1 Sm1 Cu1 O2 . . . . -5.16(9) ?
    O4 Sm1 Cu1 O2 . . . . 138.78(9) ?
    N5 Sm1 Cu1 O2 . . . . -76.12(12) ?
    N3 Sm1 Cu1 O2 . . . . 62.66(10) ?
    O3 Sm1 Cu1 N1 . . . . 158.61(13) ?
    O2 Sm1 Cu1 N1 . . . . -0.63(12) ?
    O9 Sm1 Cu1 N1 . . . . -150.32(10) ?
    O5 Sm1 Cu1 N1 . . . . 59.64(11) ?
    O12 Sm1 Cu1 N1 . . . . -73.40(11) ?
    O11 Sm1 Cu1 N1 . . . . -82.27(13) ?
    O6 Sm1 Cu1 N1 . . . . 66.96(10) ?
    O8 Sm1 Cu1 N1 . . . . -169.49(13) ?
    O1 Sm1 Cu1 N1 . . . . -5.79(10) ?
    O4 Sm1 Cu1 N1 . . . . 138.14(10) ?
    N5 Sm1 Cu1 N1 . . . . -76.75(13) ?
    N3 Sm1 Cu1 N1 . . . . 62.03(10) ?
    O3 Sm1 Cu1 N2 . . . . -33.46(12) ?
    O2 Sm1 Cu1 N2 . . . . 167.30(12) ?
    O9 Sm1 Cu1 N2 . . . . 17.62(10) ?
    O5 Sm1 Cu1 N2 . . . . -132.42(11) ?
    O12 Sm1 Cu1 N2 . . . . 94.53(11) ?
    O11 Sm1 Cu1 N2 . . . . 85.66(12) ?
    O6 Sm1 Cu1 N2 . . . . -125.11(10) ?
    O8 Sm1 Cu1 N2 . . . . -1.56(13) ?
    O1 Sm1 Cu1 N2 . . . . 162.14(9) ?
    O4 Sm1 Cu1 N2 . . . . -53.93(9) ?
    N5 Sm1 Cu1 N2 . . . . 91.18(12) ?
    N3 Sm1 Cu1 N2 . . . . -130.04(10) ?
    O3 Sm1 O1 C2 . . . . -1.4(2) ?
    O2 Sm1 O1 C2 . . . . 5.10(16) ?
    O9 Sm1 O1 C2 . . . . 118.97(18) ?
    O5 Sm1 O1 C2 . . . . -129.79(18) ?
    O12 Sm1 O1 C2 . . . . 128.3(2) ?
    O11 Sm1 O1 C2 . . . . 76.39(18) ?
    O6 Sm1 O1 C2 . . . . -75.93(18) ?
    O8 Sm1 O1 C2 . . . . 178.54(16) ?
    O4 Sm1 O1 C2 . . . . -89.52(19) ?
    N5 Sm1 O1 C2 . . . . 101.2(2) ?
    N3 Sm1 O1 C2 . . . . -102.43(18) ?
    O3 Sm1 O1 C1 . . . . -178.1(2) ?
    O2 Sm1 O1 C1 . . . . -171.6(2) ?
    O9 Sm1 O1 C1 . . . . -57.7(3) ?
    O5 Sm1 O1 C1 . . . . 53.5(2) ?
    O12 Sm1 O1 C1 . . . . -48.4(2) ?
    O11 Sm1 O1 C1 . . . . -100.3(2) ?
    O6 Sm1 O1 C1 . . . . 107.4(2) ?
    O8 Sm1 O1 C1 . . . . 1.8(2) ?
    O4 Sm1 O1 C1 . . . . 93.8(2) ?
    N5 Sm1 O1 C1 . . . . -75.5(2) ?
    N3 Sm1 O1 C1 . . . . 80.9(2) ?
    O3 Cu1 O2 C7 . . . . -168.4(2) ?
    N1 Cu1 O2 C7 . . . . -2.0(2) ?
    N2 Cu1 O2 C7 . . . . 139.3(3) ?
    Sm1 Cu1 O2 C7 . . . . 178.4(2) ?
    O3 Cu1 O2 Sm1 . . . . 13.15(8) ?
    N1 Cu1 O2 Sm1 . . . . 179.54(8) ?
    N2 Cu1 O2 Sm1 . . . . -39.1(3) ?
    O3 Sm1 O2 C7 . . . . 169.5(2) ?
    O9 Sm1 O2 C7 . . . . -140.60(17) ?
    O5 Sm1 O2 C7 . . . . 43.43(19) ?
    O12 Sm1 O2 C7 . . . . -58.64(19) ?
    O11 Sm1 O2 C7 . . . . -92.6(2) ?
    O6 Sm1 O2 C7 . . . . 74.46(18) ?
    O1 Sm1 O2 C7 . . . . -4.31(16) ?
    O4 Sm1 O2 C7 . . . . 135.11(17) ?
    N5 Sm1 O2 C7 . . . . -74.5(2) ?
    N3 Sm1 O2 C7 . . . . 58.02(18) ?
    O3 Sm1 O2 Cu1 . . . . -11.98(7) ?
    O9 Sm1 O2 Cu1 . . . . 37.90(12) ?
    O5 Sm1 O2 Cu1 . . . . -138.07(8) ?
    O12 Sm1 O2 Cu1 . . . . 119.87(10) ?
    O11 Sm1 O2 Cu1 . . . . 85.86(13) ?
    O6 Sm1 O2 Cu1 . . . . -107.04(9) ?
    O1 Sm1 O2 Cu1 . . . . 174.19(10) ?
    O4 Sm1 O2 Cu1 . . . . -46.39(10) ?
    N5 Sm1 O2 Cu1 . . . . 104.03(14) ?
    N3 Sm1 O2 Cu1 . . . . -123.47(9) ?
    O2 Cu1 O3 C19 . . . . 160.8(2) ?
    N1 Cu1 O3 C19 . . . . 102.2(3) ?
    N2 Cu1 O3 C19 . . . . -32.3(2) ?
    Sm1 Cu1 O3 C19 . . . . 174.6(3) ?
    O2 Cu1 O3 Sm1 . . . . -13.84(8) ?
    N1 Cu1 O3 Sm1 . . . . -72.4(3) ?
    N2 Cu1 O3 Sm1 . . . . 153.08(10) ?
    O2 Sm1 O3 C19 . . . . -162.4(2) ?
    O9 Sm1 O3 C19 . . . . 56.63(19) ?
    O5 Sm1 O3 C19 . . . . -62.6(2) ?
    O12 Sm1 O3 C19 . . . . 112.1(2) ?
    O11 Sm1 O3 C19 . . . . 130.3(2) ?
    O6 Sm1 O3 C19 . . . . -88.4(2) ?
    O8 Sm1 O3 C19 . . . . 24.2(2) ?
    O1 Sm1 O3 C19 . . . . -155.86(18) ?
    O4 Sm1 O3 C19 . . . . -17.83(18) ?
    N5 Sm1 O3 C19 . . . . 124.0(2) ?
    N3 Sm1 O3 C19 . . . . -79.2(2) ?
    O2 Sm1 O3 Cu1 . . . . 12.22(7) ?
    O9 Sm1 O3 Cu1 . . . . -128.73(10) ?
    O5 Sm1 O3 Cu1 . . . . 112.07(10) ?
    O12 Sm1 O3 Cu1 . . . . -73.23(13) ?
    O11 Sm1 O3 Cu1 . . . . -55.11(11) ?
    O6 Sm1 O3 Cu1 . . . . 86.26(10) ?
    O8 Sm1 O3 Cu1 . . . . -161.16(8) ?
    O1 Sm1 O3 Cu1 . . . . 18.78(12) ?
    O4 Sm1 O3 Cu1 . . . . 156.81(11) ?
    N5 Sm1 O3 Cu1 . . . . -61.33(11) ?
    N3 Sm1 O3 Cu1 . . . . 95.42(10) ?
    O3 Sm1 O4 C18 . . . . 16.38(17) ?
    O2 Sm1 O4 C18 . . . . 50.38(19) ?
    O9 Sm1 O4 C18 . . . . -71.38(18) ?
    O5 Sm1 O4 C18 . . . . 164.60(18) ?
    O12 Sm1 O4 C18 . . . . -110.1(2) ?
    O11 Sm1 O4 C18 . . . . -33.3(2) ?
    O6 Sm1 O4 C18 . . . . 112.84(18) ?
    O8 Sm1 O4 C18 . . . . -125.32(19) ?
    O1 Sm1 O4 C18 . . . . 126.56(17) ?
    N5 Sm1 O4 C18 . . . . -71.2(3) ?
    N3 Sm1 O4 C18 . . . . 138.85(19) ?
    O3 Sm1 O4 C20 . . . . -170.0(3) ?
    O2 Sm1 O4 C20 . . . . -136.0(3) ?
    O9 Sm1 O4 C20 . . . . 102.2(3) ?
    O5 Sm1 O4 C20 . . . . -21.8(3) ?
    O12 Sm1 O4 C20 . . . . 63.5(3) ?
    O11 Sm1 O4 C20 . . . . 140.3(3) ?
    O6 Sm1 O4 C20 . . . . -73.6(3) ?
    O8 Sm1 O4 C20 . . . . 48.3(3) ?
    O1 Sm1 O4 C20 . . . . -59.8(3) ?
    N5 Sm1 O4 C20 . . . . 102.4(3) ?
    N3 Sm1 O4 C20 . . . . -47.6(3) ?
    O3 Sm1 O5 N3 . . . . -38.23(19) ?
    O2 Sm1 O5 N3 . . . . 35.50(18) ?
    O9 Sm1 O5 N3 . . . . -140.79(16) ?
    O12 Sm1 O5 N3 . . . . 145.57(17) ?
    O11 Sm1 O5 N3 . . . . 121.73(18) ?
    O6 Sm1 O5 N3 . . . . -4.23(15) ?
    O8 Sm1 O5 N3 . . . . -149.23(18) ?
    O1 Sm1 O5 N3 . . . . 79.68(16) ?
    O4 Sm1 O5 N3 . . . . -77.45(17) ?
    N5 Sm1 O5 N3 . . . . 134.86(17) ?
    O3 Sm1 O6 N3 . . . . 159.81(17) ?
    O2 Sm1 O6 N3 . . . . -139.04(17) ?
    O9 Sm1 O6 N3 . . . . 91.2(2) ?
    O5 Sm1 O6 N3 . . . . 4.26(15) ?
    O12 Sm1 O6 N3 . . . . -41.0(2) ?
    O11 Sm1 O6 N3 . . . . -119.9(2) ?
    O8 Sm1 O6 N3 . . . . 39.08(18) ?
    O1 Sm1 O6 N3 . . . . -73.74(16) ?
    O4 Sm1 O6 N3 . . . . 97.79(17) ?
    N5 Sm1 O6 N3 . . . . -78.3(3) ?
    O3 Sm1 O8 N4 . . . . 43.42(19) ?
    O9 Sm1 O8 N4 . . . . 0.44(16) ?
    O5 Sm1 O8 N4 . . . . 170.83(19) ?
    O12 Sm1 O8 N4 . . . . -86.22(18) ?
    O11 Sm1 O8 N4 . . . . -51.3(2) ?
    O6 Sm1 O8 N4 . . . . 142.29(16) ?
    O1 Sm1 O8 N4 . . . . -136.52(16) ?
    O4 Sm1 O8 N4 . . . . 82.69(17) ?
    N5 Sm1 O8 N4 . . . . -69.3(2) ?
    N3 Sm1 O8 N4 . . . . 158.04(17) ?
    O3 Sm1 O9 N4 . . . . -143.42(18) ?
    O2 Sm1 O9 N4 . . . . 173.54(15) ?
    O5 Sm1 O9 N4 . . . . -10.6(2) ?
    O12 Sm1 O9 N4 . . . . 74.48(19) ?
    O11 Sm1 O9 N4 . . . . 127.4(2) ?
    O6 Sm1 O9 N4 . . . . -72.5(2) ?
    O8 Sm1 O9 N4 . . . . -0.44(15) ?
    O1 Sm1 O9 N4 . . . . 83.5(2) ?
    O4 Sm1 O9 N4 . . . . -79.10(17) ?
    N5 Sm1 O9 N4 . . . . 101.0(2) ?
    N3 Sm1 O9 N4 . . . . -33.9(2) ?
    O3 Sm1 O11 N5 . . . . -166.3(3) ?
    O2 Sm1 O11 N5 . . . . 133.1(3) ?
    O9 Sm1 O11 N5 . . . . -85.9(3) ?
    O5 Sm1 O11 N5 . . . . 28.5(3) ?
    O12 Sm1 O11 N5 . . . . -3.0(2) ?
    O6 Sm1 O11 N5 . . . . 113.2(2) ?
    O8 Sm1 O11 N5 . . . . -46.4(3) ?
    O1 Sm1 O11 N5 . . . . 68.5(3) ?
    O4 Sm1 O11 N5 . . . . -123.6(3) ?
    N3 Sm1 O11 N5 . . . . 70.4(3) ?
    O3 Sm1 O12 N5 . . . . 26.6(3) ?
    O2 Sm1 O12 N5 . . . . -39.3(3) ?
    O9 Sm1 O12 N5 . . . . 84.1(2) ?
    O5 Sm1 O12 N5 . . . . -157.3(2) ?
    O11 Sm1 O12 N5 . . . . 3.0(2) ?
    O6 Sm1 O12 N5 . . . . -123.7(2) ?
    O8 Sm1 O12 N5 . . . . 137.6(3) ?
    O1 Sm1 O12 N5 . . . . -89.9(2) ?
    O4 Sm1 O12 N5 . . . . 122.3(2) ?
    N3 Sm1 O12 N5 . . . . -141.7(2) ?
    O3 Cu1 N1 C8 . . . . 53.8(4) ?
    O2 Cu1 N1 C8 . . . . -3.2(2) ?
    N2 Cu1 N1 C8 . . . . -172.7(2) ?
    Sm1 Cu1 N1 C8 . . . . -2.8(3) ?
    O3 Cu1 N1 C9 . . . . -124.4(3) ?
    O2 Cu1 N1 C9 . . . . 178.70(19) ?
    N2 Cu1 N1 C9 . . . . 9.2(2) ?
    Sm1 Cu1 N1 C9 . . . . 179.12(15) ?
    O3 Cu1 N2 C13 . . . . 21.8(2) ?
    O2 Cu1 N2 C13 . . . . 72.8(4) ?
    N1 Cu1 N2 C13 . . . . -146.6(2) ?
    Sm1 Cu1 N2 C13 . . . . 42.2(3) ?
    O3 Cu1 N2 C12 . . . . -156.5(2) ?
    O2 Cu1 N2 C12 . . . . -105.5(3) ?
    N1 Cu1 N2 C12 . . . . 35.0(2) ?
    Sm1 Cu1 N2 C12 . . . . -136.2(2) ?
    Sm1 O6 N3 O7 . . . . 170.8(3) ?
    Sm1 O6 N3 O5 . . . . -7.2(3) ?
    Sm1 O5 N3 O7 . . . . -170.7(3) ?
    Sm1 O5 N3 O6 . . . . 7.4(3) ?
    O3 Sm1 N3 O6 . . . . -21.65(18) ?
    O2 Sm1 N3 O6 . . . . 39.32(17) ?
    O9 Sm1 N3 O6 . . . . -118.66(17) ?
    O5 Sm1 N3 O6 . . . . -172.3(3) ?
    O12 Sm1 N3 O6 . . . . 149.46(16) ?
    O11 Sm1 N3 O6 . . . . 95.2(2) ?
    O8 Sm1 N3 O6 . . . . -143.95(17) ?
    O1 Sm1 N3 O6 . . . . 97.27(17) ?
    O4 Sm1 N3 O6 . . . . -74.89(17) ?
    N5 Sm1 N3 O6 . . . . 128.24(18) ?
    O3 Sm1 N3 O5 . . . . 150.69(16) ?
    O2 Sm1 N3 O5 . . . . -148.34(16) ?
    O9 Sm1 N3 O5 . . . . 53.7(2) ?
    O12 Sm1 N3 O5 . . . . -38.20(18) ?
    O11 Sm1 N3 O5 . . . . -92.5(2) ?
    O6 Sm1 N3 O5 . . . . 172.3(3) ?
    O8 Sm1 N3 O5 . . . . 28.39(17) ?
    O1 Sm1 N3 O5 . . . . -90.39(17) ?
    O4 Sm1 N3 O5 . . . . 97.45(17) ?
    N5 Sm1 N3 O5 . . . . -59.4(2) ?
    Sm1 O8 N4 O10 . . . . 179.3(3) ?
    Sm1 O8 N4 O9 . . . . -0.7(3) ?
    Sm1 O9 N4 O10 . . . . -179.3(3) ?
    Sm1 O9 N4 O8 . . . . 0.8(3) ?
    O3 Sm1 N4 O8 . . . . -142.62(17) ?
    O2 Sm1 N4 O8 . . . . 169.89(15) ?
    O9 Sm1 N4 O8 . . . . -179.2(3) ?
    O5 Sm1 N4 O8 . . . . -8.53(18) ?
    O12 Sm1 N4 O8 . . . . 83.81(19) ?
    O11 Sm1 N4 O8 . . . . 131.28(19) ?
    O6 Sm1 N4 O8 . . . . -47.9(2) ?
    O1 Sm1 N4 O8 . . . . 57.26(19) ?
    O4 Sm1 N4 O8 . . . . -87.65(17) ?
    N5 Sm1 N4 O8 . . . . 108.0(2) ?
    N3 Sm1 N4 O8 . . . . -24.14(19) ?
    O3 Sm1 N4 O9 . . . . 36.59(18) ?
    O2 Sm1 N4 O9 . . . . -10.9(3) ?
    O5 Sm1 N4 O9 . . . . 170.68(17) ?
    O12 Sm1 N4 O9 . . . . -96.99(19) ?
    O11 Sm1 N4 O9 . . . . -49.52(19) ?
    O6 Sm1 N4 O9 . . . . 131.30(17) ?
    O8 Sm1 N4 O9 . . . . 179.2(3) ?
    O1 Sm1 N4 O9 . . . . -123.54(17) ?
    O4 Sm1 N4 O9 . . . . 91.56(18) ?
    N5 Sm1 N4 O9 . . . . -72.8(2) ?
    N3 Sm1 N4 O9 . . . . 155.07(17) ?
    Sm1 O11 N5 O12 . . . . 5.2(4) ?
    Sm1 O11 N5 O13' . . . . 169(2) ?
    Sm1 O11 N5 O13 . . . . -152(3) ?
    Sm1 O12 N5 O11 . . . . -5.2(4) ?
    Sm1 O12 N5 O13' . . . . -164(4) ?
    Sm1 O12 N5 O13 . . . . 158.8(16) ?
    O3 Sm1 N5 O11 . . . . 14.7(3) ?
    O2 Sm1 N5 O11 . . . . -42.9(3) ?
    O9 Sm1 N5 O11 . . . . 86.4(3) ?
    O5 Sm1 N5 O11 . . . . -159.9(3) ?
    O12 Sm1 N5 O11 . . . . 174.6(4) ?
    O6 Sm1 N5 O11 . . . . -100.3(4) ?
    O8 Sm1 N5 O11 . . . . 135.7(3) ?
    O1 Sm1 N5 O11 . . . . -104.9(3) ?
    O4 Sm1 N5 O11 . . . . 86.1(3) ?
    N3 Sm1 N5 O11 . . . . -135.2(3) ?
    O3 Sm1 N5 O12 . . . . -159.9(2) ?
    O2 Sm1 N5 O12 . . . . 142.5(2) ?
    O9 Sm1 N5 O12 . . . . -88.2(2) ?
    O5 Sm1 N5 O12 . . . . 25.6(3) ?
    O11 Sm1 N5 O12 . . . . -174.6(4) ?
    O6 Sm1 N5 O12 . . . . 85.1(2) ?
    O8 Sm1 N5 O12 . . . . -38.9(2) ?
    O1 Sm1 N5 O12 . . . . 80.5(2) ?
    O4 Sm1 N5 O12 . . . . -88.5(3) ?
    N3 Sm1 N5 O12 . . . . 50.2(2) ?
    O3 Sm1 N5 O13' . . . . -23(2) ?
    O2 Sm1 N5 O13' . . . . -81(2) ?
    O9 Sm1 N5 O13' . . . . 49(2) ?
    O5 Sm1 N5 O13' . . . . 162(2) ?
    O12 Sm1 N5 O13' . . . . 137(2) ?
    O11 Sm1 N5 O13' . . . . -38(2) ?
    O6 Sm1 N5 O13' . . . . -138(2) ?
    O8 Sm1 N5 O13' . . . . 98(2) ?
    O1 Sm1 N5 O13' . . . . -143(2) ?
    O4 Sm1 N5 O13' . . . . 48(2) ?
    N3 Sm1 N5 O13' . . . . -173(2) ?
    O3 Sm1 N5 O13 . . . . 148.4(16) ?
    O2 Sm1 N5 O13 . . . . 90.8(16) ?
    O9 Sm1 N5 O13 . . . . -140.0(16) ?
    O5 Sm1 N5 O13 . . . . -26.2(16) ?
    O12 Sm1 N5 O13 . . . . -51.7(16) ?
    O11 Sm1 N5 O13 . . . . 133.7(16) ?
    O6 Sm1 N5 O13 . . . . 33.4(16) ?
    O8 Sm1 N5 O13 . . . . -90.6(16) ?
    O1 Sm1 N5 O13 . . . . 28.8(16) ?
    O4 Sm1 N5 O13 . . . . -140.2(16) ?
    N3 Sm1 N5 O13 . . . . -1.5(16) ?
    C1 O1 C2 C3 . . . . -8.8(4) ?
    Sm1 O1 C2 C3 . . . . 174.2(2) ?
    C1 O1 C2 C7 . . . . 171.3(2) ?
    Sm1 O1 C2 C7 . . . . -5.6(3) ?
    O1 C2 C3 C4 . . . . -179.8(2) ?
    C7 C2 C3 C4 . . . . 0.0(4) ?
    C2 C3 C4 C5 . . . . -1.3(4) ?
    C3 C4 C5 C6 . . . . 0.8(4) ?
    C4 C5 C6 C7 . . . . 1.0(4) ?
    C4 C5 C6 C8 . . . . -178.0(2) ?
    Cu1 O2 C7 C6 . . . . 5.3(3) ?
    Sm1 O2 C7 C6 . . . . -176.54(16) ?
    Cu1 O2 C7 C2 . . . . -174.92(16) ?
    Sm1 O2 C7 C2 . . . . 3.2(3) ?
    C5 C6 C7 O2 . . . . 177.5(2) ?
    C8 C6 C7 O2 . . . . -3.5(4) ?
    C5 C6 C7 C2 . . . . -2.3(3) ?
    C8 C6 C7 C2 . . . . 176.7(2) ?
    C3 C2 C7 O2 . . . . -178.1(2) ?
    O1 C2 C7 O2 . . . . 1.8(3) ?
    C3 C2 C7 C6 . . . . 1.7(4) ?
    O1 C2 C7 C6 . . . . -178.4(2) ?
    C9 N1 C8 C6 . . . . -176.2(2) ?
    Cu1 N1 C8 C6 . . . . 5.7(4) ?
    C7 C6 C8 N1 . . . . -2.4(4) ?
    C5 C6 C8 N1 . . . . 176.6(2) ?
    C8 N1 C9 C10 . . . . 98.8(3) ?
    Cu1 N1 C9 C10 . . . . -83.0(3) ?
    N1 C9 C10 C11 . . . . 60.0(3) ?
    C9 C10 C11 C12 . . . . 48.2(4) ?
    C13 N2 C12 C11 . . . . -164.1(3) ?
    Cu1 N2 C12 C11 . . . . 14.4(4) ?
    C10 C11 C12 N2 . . . . -90.6(3) ?
    C12 N2 C13 C14 . . . . 173.8(3) ?
    Cu1 N2 C13 C14 . . . . -4.7(4) ?
    N2 C13 C14 C19 . . . . -13.2(5) ?
    N2 C13 C14 C15 . . . . 171.3(3) ?
    C19 C14 C15 C16 . . . . 2.1(4) ?
    C13 C14 C15 C16 . . . . 177.7(3) ?
    C14 C15 C16 C17 . . . . -1.2(5) ?
    C15 C16 C17 C18 . . . . -0.8(5) ?
    C16 C17 C18 O4 . . . . -178.0(3) ?
    C16 C17 C18 C19 . . . . 2.0(4) ?
    C20 O4 C18 C17 . . . . -8.9(4) ?
    Sm1 O4 C18 C17 . . . . 165.2(2) ?
    C20 O4 C18 C19 . . . . 171.1(3) ?
    Sm1 O4 C18 C19 . . . . -14.7(3) ?
    Cu1 O3 C19 C14 . . . . 25.2(4) ?
    Sm1 O3 C19 C14 . . . . -161.0(2) ?
    Cu1 O3 C19 C18 . . . . -156.08(19) ?
    Sm1 O3 C19 C18 . . . . 17.8(3) ?
    C15 C14 C19 O3 . . . . 177.9(3) ?
    C13 C14 C19 O3 . . . . 2.5(4) ?
    C15 C14 C19 C18 . . . . -0.9(4) ?
    C13 C14 C19 C18 . . . . -176.3(3) ?
    C17 C18 C19 O3 . . . . -180.0(2) ?
    O4 C18 C19 O3 . . . . 0.0(4) ?
    C17 C18 C19 C14 . . . . -1.2(4) ?
    O4 C18 C19 C14 . . . . 178.8(2) ?
data_global
_journal_date_recd_electronic     2011-07-06
_journal_date_accepted     2011-08-02
_journal_name_full     'Acta Crystallographica, Section E'
_journal_year     2011
_journal_volume     67
_journal_issue      9
_journal_page_first     m1212
_journal_page_last     m1212
_journal_paper_category     QM
_journal_coeditor_code     ZS2129
_publ_contact_author_name     'Prof. Xiao-Guang, Cui'
_publ_contact_author_address
;
Department of Anesthesiology, the Second Affiliated Hospital,
Harbin Medical University
Harbin 150081
People's Republic of China
;
_publ_contact_author_email     xiaoguangcui008@yahoo.cn
_publ_contact_author_fax     '86 451 8660 5028'
_publ_contact_author_phone     '86 451 8660 5028'
_publ_section_title
;\
{\m-6,6'-Dimethoxy-2,2'-[butane-1,4-diylbis(nitrilomethanylylidene)]\
diphenolato}trinitratocopper(II)samarium(III)
;
loop_
    _publ_author_name
    _publ_author_address
    'Xing, Jing-Chun'
;
Department of Anesthesiology, the Second Affiliated Hospital,
Harbin Medical University
Harbin 150081
People's Republic of China
;
    'Zhang, Bing'
;
Department of Anesthesiology, the Second Affiliated Hospital,
Harbin Medical University
Harbin 150081
People's Republic of China
;
    'Li, Wen-Zhi'
;
Department of Anesthesiology, the Second Affiliated Hospital,
Harbin Medical University
Harbin 150081
People's Republic of China
;
    'Cui, Xiao-Guang'
;
Department of Anesthesiology, the Second Affiliated Hospital,
Harbin Medical University
Harbin 150081
People's Republic of China
;
