# Supplementary material for: {μ-6,6′-Dimeth­oxy-2,2′-[butane-1,4-diylbis(nitrilo­methanylyl­idene)]diphenolato}trinitratocopper(II)samarium(III)
Source: Acta Crystallogr Sect E Struct Rep Online. 2011 Aug 6;67(Pt 9):m1212. doi: 10.1107/S1600536811031138 (PMC3200624; doi:10.1107/S1600536811031138)
Supplement: Supplementary file 2 [file e-67-m1212-Isup2.hkl]

# 
# h,k,l, Fc-squared, Fo-squared, sigma(Fo-squared) and status flag 
# 
data_I
_shelx_title ' d in P2(1)/n' 
_shelx_refln_list_code          4 
_shelx_F_calc_maximum      306.45 
_exptl_crystal_F_000      1488.00 
_reflns_d_resolution_high  0.7710 
 
loop_ 
 _symmetry_equiv_pos_as_xyz 
 'x, y, z' 
 '-x+1/2, y+1/2, -z+1/2' 
 '-x, -y, -z' 
 'x-1/2, -y-1/2, z-1/2' 
 
_cell_length_a    11.7643 
_cell_length_b    14.7864 
_cell_length_c    15.0038 
_cell_angle_alpha  90.000 
_cell_angle_beta  100.726 
_cell_angle_gamma  90.000 
 
_shelx_F_squared_multiplier     1.000 
 
loop_ 
 _refln_index_h 
 _refln_index_k 
 _refln_index_l 
 _refln_F_squared_calc 
 _refln_F_squared_meas 
 _refln_F_squared_sigma 
 _refln_observed_status 
   4   0   0    21830.92    22457.70    776.50 o 
   6   0   0    60001.07    67591.02   2759.89 o 
   8   0   0     3611.70     3662.12     71.16 o 
  10   0   0    22713.91    22770.99    576.80 o 
  12   0   0     1416.90     1427.15     41.70 o 
  14   0   0     1251.38     1268.70    158.22 o 
   2   1   0     1824.25     1799.70     15.18 o 
   3   1   0       22.98       38.56      5.13 o 
   4   1   0    18586.52    19761.77    574.26 o 
   5   1   0      161.37      227.07     16.84 o 
   6   1   0      189.55      181.38     26.48 o 
   7   1   0       88.52       98.86     10.59 o 
   8   1   0    10948.46    11010.11    193.30 o 
   9   1   0     1871.11     1956.70     29.95 o 
  10   1   0     4179.19     4181.32     62.30 o 
  11   1   0      386.79      430.77     15.84 o 
  12   1   0     1082.27     1083.79     32.88 o 
  13   1   0        0.20        7.38     12.23 o 
  14   1   0     4250.77     4266.07    101.85 o 
   1   2   0     3675.83     3756.29     50.40 o 
   2   2   0    41247.05    47798.25   1076.49 o 
   3   2   0      371.17      420.17     15.97 o 
   4   2   0    36653.00    37925.54    786.83 o 
   5   2   0      128.36      156.23     12.38 o 
   6   2   0    39270.80    42156.71   1296.71 o 
   7   2   0       85.25       96.99     12.67 o 
   8   2   0     1961.19     1924.87     26.70 o 
   9   2   0       23.05       24.46     12.30 o 
  10   2   0     8209.18     7911.30    209.85 o 
  11   2   0       57.45       58.55      9.06 o 
  12   2   0     1717.82     1703.39     36.88 o 
  13   2   0        8.49       21.72     13.90 o 
  14   2   0     1845.30     1915.42     64.74 o 
   1   3   0       66.45      160.76      8.42 o 
   2   3   0    17632.37    18368.31    282.12 o 
   3   3   0     5314.48     5234.02     50.85 o 
   4   3   0    18159.87    17854.77    346.53 o 
   5   3   0     2877.64     3051.48     48.82 o 
   6   3   0     4553.77     4623.94     92.33 o 
   7   3   0     1495.67     1529.30     25.99 o 
   8   3   0     4612.01     4402.98     63.82 o 
   9   3   0      841.57      836.02     27.26 o 
  10   3   0     1588.91     1604.90     31.62 o 
  11   3   0        1.63        6.34      6.10 o 
  12   3   0      539.18      581.22     33.12 o 
  13   3   0       90.38       91.25     18.11 o 
  14   3   0     3697.80     3815.63    112.83 o 
   0   4   0    36842.22    38638.30   1180.83 o 
   1   4   0     1033.93     1018.16     16.68 o 
   2   4   0    12185.76    12275.40    180.38 o 
   3   4   0    10335.92    10251.47    147.32 o 
   4   4   0    28698.36    28476.88    557.64 o 
   5   4   0     1346.07     1342.25     24.12 o 
   6   4   0    11284.65    10684.24    186.85 o 
   7   4   0      269.78      257.35     25.76 o 
   8   4   0     5270.51     5000.73    276.18 o 
   9   4   0      238.28      238.48     19.15 o 
  10   4   0    15597.52    15923.39    348.20 o 
  11   4   0        6.97       14.83     15.18 o 
  12   4   0      895.17      945.52     32.35 o 
  13   4   0        9.29       22.35     22.69 o 
  14   4   0     2429.31     2381.21     75.10 o 
   1   5   0      225.53      199.74     13.86 o 
   2   5   0      260.45      369.25     11.43 o 
   3   5   0      918.33      896.73     28.67 o 
   4   5   0     9973.52     9841.14    149.95 o 
   5   5   0     1180.44     1252.30     24.27 o 
   6   5   0        1.20       16.86      8.53 o 
   7   5   0     1367.73     1367.93     38.97 o 
   8   5   0     6881.79     6596.34    268.62 o 
   9   5   0        8.48        7.65     46.26 o 
  10   5   0     1859.30     1938.29     55.44 o 
  11   5   0       89.39       94.71     18.10 o 
  12   5   0      470.31      518.13     69.81 o 
  13   5   0      447.64      499.59     29.68 o 
  14   5   0     3158.78     3148.03     96.47 o 
   0   6   0    54338.32    55635.20   2055.71 o 
   1   6   0     2088.24     2145.67     40.43 o 
   2   6   0    28657.29    28533.69    569.67 o 
   3   6   0     3389.78     3247.27     47.12 o 
   4   6   0    50229.04    51566.20   1357.30 o 
   5   6   0     1342.17     1312.11     16.06 o 
   6   6   0    14688.10    14454.09    294.47 o 
   7   6   0        5.75        0.79     14.94 o 
   8   6   0     9305.92     9080.85    179.25 o 
   9   6   0      486.52      547.36     34.66 o 
  10   6   0    14078.84    14207.18    347.70 o 
  11   6   0        0.69       15.20     22.57 o 
  12   6   0     1202.06     1201.27     52.51 o 
  13   6   0      300.72      300.58     33.92 o 
  14   6   0     3058.44     3079.08    108.33 o 
   1   7   0      460.03      376.98     25.88 o 
   2   7   0       13.13       63.23     21.55 o 
   3   7   0      399.45      399.07     15.39 o 
   4   7   0     7483.86     7568.61    124.43 o 
   5   7   0      768.75      747.46     19.12 o 
   6   7   0      337.76      396.60     19.00 o 
   7   7   0       90.30       87.32     14.87 o 
   8   7   0     3987.50     4040.64     81.29 o 
   9   7   0      439.27      450.85     44.07 o 
  10   7   0     1248.11     1319.67     63.03 o 
  11   7   0     1981.59     1913.18     63.89 o 
  12   7   0     1023.89     1130.27     45.33 o 
  13   7   0      272.10      245.61     38.66 o 
   0   8   0    36619.77    35047.21   1111.30 o 
   1   8   0      423.27      394.52     20.78 o 
   2   8   0    19137.52    19330.29    375.95 o 
   3   8   0     3155.08     2896.00     44.05 o 
   4   8   0    21516.07    20827.69    396.82 o 
   5   8   0      758.58      709.55     24.99 o 
   6   8   0    15619.68    15362.87    195.43 o 
   7   8   0     1186.79     1242.34     34.73 o 
   8   8   0     5767.22     5832.08    137.88 o 
   9   8   0      257.69      239.84     20.42 o 
  10   8   0     3676.60     3766.54    144.47 o 
  11   8   0      367.38      412.52     32.29 o 
  12   8   0      740.92      760.00     59.23 o 
  13   8   0      509.06      517.22     43.58 o 
   1   9   0      543.69      396.95     16.33 o 
   2   9   0      676.47      625.74     22.22 o 
   3   9   0     2615.00     2459.59     52.13 o 
   4   9   0     3817.75     3822.19     67.50 o 
   5   9   0      169.69      199.56     16.46 o 
   6   9   0        7.52       30.99     12.87 o 
   7   9   0      681.78      712.49     31.31 o 
   8   9   0     1906.02     1996.65     47.51 o 
   9   9   0     1395.11     1447.91     48.74 o 
  10   9   0     2139.74     2244.26     84.60 o 
  11   9   0      480.01      525.21     43.33 o 
  12   9   0      924.04      881.15     56.73 o 
  13   9   0       83.47       55.92     51.93 o 
   0  10   0    29721.31    29263.72   1149.77 o 
   1  10   0      359.47      383.91     18.24 o 
   2  10   0    16740.34    16251.14    303.13 o 
   3  10   0     6763.12     6472.48    117.86 o 
   4  10   0    12717.75    12627.46    254.97 o 
   5  10   0     4589.45     4557.51     80.96 o 
   6  10   0     8653.17     8671.71    154.51 o 
   7  10   0     2760.68     2780.75     60.60 o 
   8  10   0     1783.16     1860.30     57.29 o 
   9  10   0       16.96       34.88     19.11 o 
  10  10   0     5312.69     5183.71    272.51 o 
  11  10   0      156.56      160.82     32.68 o 
  12  10   0     1390.76     1524.70    245.06 o 
   1  11   0     3076.83     3057.16     63.90 o 
   2  11   0      422.74      425.97     45.12 o 
   3  11   0      557.26      549.38     24.99 o 
   4  11   0       36.72       31.65     17.05 o 
   5  11   0        6.88       20.41     13.03 o 
   6  11   0     1388.78     1403.10     39.22 o 
   7  11   0        5.09       22.81     14.46 o 
   8  11   0     1543.89     1591.82     48.56 o 
   9  11   0     1217.06     1198.53     45.63 o 
  10  11   0     1670.59     1668.13    130.01 o 
  11  11   0      286.71      225.45     29.60 o 
  12  11   0      834.40     1083.20    136.26 o 
   0  12   0    19062.88    18573.66    545.87 o 
   1  12   0      182.91      208.84     17.02 o 
   2  12   0     8131.97     8127.67    168.52 o 
   3  12   0      852.68      857.70     27.54 o 
   4  12   0    12628.72    12518.45    252.62 o 
   5  12   0       16.96        1.75     10.68 o 
   6  12   0     8041.48     7550.56    221.81 o 
   7  12   0       84.93      111.27     18.45 o 
   8  12   0     3323.80     3266.99    101.15 o 
   9  12   0       10.94       43.20     15.78 o 
  10  12   0     3112.13     2795.36    187.64 o 
  11  12   0        3.28       34.90     57.11 o 
   1  13   0     3279.72     3215.14     77.01 o 
   2  13   0        7.22       19.49     14.97 o 
   3  13   0      312.16      292.88     21.08 o 
   4  13   0     1650.67     1596.97     40.51 o 
   5  13   0      144.17      129.39     15.95 o 
   6  13   0      479.16      480.52     31.65 o 
   7  13   0     1791.30     1755.38     58.39 o 
   8  13   0      267.03      297.08     26.54 o 
   9  13   0      252.32      247.55     25.99 o 
  10  13   0      954.19      899.67    117.96 o 
   0  14   0     3539.58     3612.63    107.72 o 
   1  14   0        2.10       -5.63     12.87 o 
   2  14   0     7282.46     7084.24    159.17 o 
   3  14   0      612.89      631.38     34.72 o 
   4  14   0     5446.86     5271.49    106.11 o 
   5  14   0     1157.56     1169.34     38.18 o 
   6  14   0     3335.87     3297.51    100.33 o 
   7  14   0     1058.84     1017.74     43.17 o 
   8  14   0     2958.72     2832.22    154.72 o 
   9  14   0        4.84      -16.16     19.60 o 
  10  14   0     1311.35     1654.23    170.40 o 
   1  15   0      836.64      881.41     34.21 o 
   2  15   0        8.55       16.50     14.63 o 
   3  15   0      215.34      248.82     25.10 o 
   4  15   0      112.95      128.31     20.38 o 
   5  15   0        0.18       -5.06     13.24 o 
   6  15   0      492.64      465.24     44.57 o 
   7  15   0      446.11      443.34     27.77 o 
   8  15   0      658.70      631.76     69.10 o 
   9  15   0      106.95      141.39     75.38 o 
   0  16   0     2375.36     2554.57     94.53 o 
   1  16   0        0.97        2.34     14.83 o 
   2  16   0     4376.17     4466.48    110.55 o 
   3  16   0       36.18       35.86     17.14 o 
   4  16   0     1725.81     1771.69     75.38 o 
   5  16   0      478.76      507.53     25.15 o 
   6  16   0     1728.47     1610.34     68.74 o 
   7  16   0      659.19      482.67     36.66 o 
   8  16   0     1896.38     2175.83    194.88 o 
   1  17   0      272.89      282.12     29.52 o 
   2  17   0      312.48      396.90     36.04 o 
   3  17   0      240.31      270.52     30.65 o 
   4  17   0       86.76       99.59     21.85 o 
   5  17   0        6.60       -6.34     17.51 o 
   6  17   0      349.16      361.21     40.36 o 
   0  18   0     1665.57     1770.43    128.20 o 
   1  18   0        5.50        2.46     16.99 o 
   2  18   0     3038.46     3142.51    103.18 o 
   3  18   0      219.13      229.99     25.37 o 
   4  18   0     2322.35     2235.34     68.20 o 
   5  18   0       37.91       36.71     18.13 o 
   1  19   0       88.27       88.63     29.83 o 
 -15   0   1      836.55      852.04     66.64 o 
 -13   0   1        4.03       -5.35     14.13 o 
 -11   0   1     2055.87     2149.00     60.46 o 
  -9   0   1     4324.90     4477.53     95.31 o 
  -7   0   1     2528.24     2730.91     92.18 o 
  -5   0   1       26.59       52.61     15.69 o 
  -3   0   1    33241.35    35551.35   1023.51 o 
   3   0   1       29.49       60.17      8.67 o 
   5   0   1     4697.52     4517.44     81.83 o 
   7   0   1    16748.86    16747.94    343.38 o 
   9   0   1      569.00      618.47     21.22 o 
  11   0   1    18485.65    18586.72    470.71 o 
  13   0   1     3473.24     3313.21    127.53 o 
 -15   1   1      717.86      786.74     45.49 o 
 -14   1   1        0.17       12.98     25.26 o 
 -13   1   1     8176.36     8092.40    136.54 o 
 -12   1   1        1.83       20.15     10.55 o 
 -11   1   1     7059.53     7269.08    113.07 o 
 -10   1   1     3037.33     2992.88     54.21 o 
  -9   1   1     2458.41     2487.54     39.10 o 
  -8   1   1      957.31      969.87     24.72 o 
  -7   1   1    62462.49    65641.86   2407.87 o 
  -6   1   1      116.64      121.73     18.02 o 
  -5   1   1    28817.96    31105.94    927.79 o 
  -4   1   1       81.53      104.20     10.50 o 
  -3   1   1    37873.32    40112.51   1218.40 o 
  -2   1   1      819.83      927.79     16.87 o 
   2   1   1     9305.00     9795.10     93.45 o 
   3   1   1    27439.44    28366.42    423.38 o 
   4   1   1      387.91      365.29      8.40 o 
   5   1   1    28299.01    32202.35    655.64 o 
   6   1   1       15.28       24.66      7.25 o 
   7   1   1    29015.28    29696.23    562.95 o 
   8   1   1     1217.32     1252.78     21.07 o 
   9   1   1      920.00      980.72     18.60 o 
  10   1   1      655.64      668.76     19.02 o 
  11   1   1      913.26      940.00     24.14 o 
  12   1   1      442.62      377.59     19.20 o 
  13   1   1     3078.77     3048.19     73.12 o 
  14   1   1        9.31        8.69     18.29 o 
 -15   2   1      815.04      775.38     45.32 o 
 -14   2   1        0.87       15.08     19.37 o 
 -13   2   1        8.50       22.60     15.37 o 
 -12   2   1       11.82       -4.01      9.26 o 
 -11   2   1     2623.62     2636.35     49.90 o 
 -10   2   1       13.46       22.46      9.77 o 
  -9   2   1     1058.23     1039.63     20.27 o 
  -8   2   1        8.71       11.91      6.01 o 
  -7   2   1      710.35      799.11     17.12 o 
  -6   2   1      724.40      721.77     19.07 o 
  -5   2   1     7531.93     8305.44    157.79 o 
  -4   2   1       33.10       38.24      3.26 o 
  -3   2   1    17182.00    16561.27    310.05 o 
  -2   2   1     1280.64     1407.62     20.78 o 
  -1   2   1     2219.37     2344.05     30.21 o 
   0   2   1     1287.66     1137.36     20.53 o 
   1   2   1    25073.36    28118.57    551.20 o 
   2   2   1       10.87       30.79      3.78 o 
   3   2   1     1524.68     1569.06     20.62 o 
   4   2   1      347.04      265.23      8.53 o 
   5   2   1     4729.28     4719.84     56.89 o 
   6   2   1     1123.98     1174.09     21.67 o 
   7   2   1    19655.05    19547.30    361.07 o 
   8   2   1       31.73       58.38      9.71 o 
   9   2   1     1623.10     1659.66     25.89 o 
  10   2   1       21.40       22.01      8.22 o 
  11   2   1     6761.90     6807.94    102.60 o 
  12   2   1       78.86       96.98     12.82 o 
  13   2   1     2359.78     2429.15     62.14 o 
  14   2   1       21.06       35.42     19.47 o 
 -14   3   1        1.06      -18.47     19.59 o 
 -13   3   1     6622.99     6922.40    144.54 o 
 -12   3   1       39.17       33.78     14.26 o 
 -11   3   1     5880.23     5469.55    274.10 o 
 -10   3   1      578.37      529.60     26.55 o 
  -9   3   1     7216.60     7128.97    110.28 o 
  -8   3   1      113.99      111.03      9.90 o 
  -7   3   1    32345.22    32992.95    886.38 o 
  -6   3   1      681.15      712.97     20.04 o 
  -5   3   1     2306.98     2172.04     38.95 o 
  -4   3   1      316.98      303.66     13.99 o 
  -3   3   1    69192.69    75287.01   2573.41 o 
  -2   3   1     7093.00     7088.56     85.37 o 
  -1   3   1    25864.14    27556.57    621.87 o 
   0   3   1       64.95       85.36      7.24 o 
   1   3   1       92.03      144.46      8.81 o 
   2   3   1      275.77      320.86     12.91 o 
   3   3   1    46791.29    51645.71   1100.94 o 
   4   3   1     1619.59     1773.18     19.72 o 
   5   3   1      346.60      276.64     12.08 o 
   6   3   1        4.62        7.23      4.53 o 
   7   3   1    20651.13    20868.17    378.39 o 
   8   3   1      195.88      211.36     11.78 o 
   9   3   1     2469.28     2490.40     68.18 o 
  10   3   1      606.70      609.15     15.22 o 
  11   3   1      744.24      690.68     31.10 o 
  12   3   1      125.31      118.24     15.48 o 
  13   3   1     2846.76     2911.67     68.76 o 
  14   3   1        4.44       12.99     35.22 o 
 -14   4   1       96.31      109.87     26.02 o 
 -13   4   1       13.07       -8.34     15.93 o 
 -12   4   1       65.85       63.88     20.27 o 
 -11   4   1     4575.39     4397.74    105.96 o 
 -10   4   1        1.15       -0.45     22.21 o 
  -9   4   1       74.80      110.36     21.90 o 
  -8   4   1       61.47       71.89     22.80 o 
  -7   4   1     1319.22     1422.28     33.11 o 
  -6   4   1     1096.10     1055.58     27.43 o 
  -5   4   1     1340.92     1603.82     29.58 o 
  -4   4   1     4801.25     4790.99    113.06 o 
  -3   4   1    14339.77    14475.00    265.21 o 
  -2   4   1     1212.05     1130.97     18.58 o 
  -1   4   1     1830.17     1968.06     30.43 o 
   0   4   1      687.34      741.59     22.17 o 
   1   4   1    50265.55    55477.74   1395.24 o 
   2   4   1     2807.45     2663.50     29.18 o 
   3   4   1     7841.96     7937.54    104.29 o 
   4   4   1     2568.59     2420.99     31.09 o 
   5   4   1     3554.24     3412.84     36.47 o 
   6   4   1      169.41      163.13     19.07 o 
   7   4   1    25935.03    26441.75    643.96 o 
   8   4   1      247.49      280.58     17.83 o 
   9   4   1     1929.65     2046.81     49.51 o 
  10   4   1      240.75      180.76     30.48 o 
  11   4   1     8704.43     8594.21    152.84 o 
  12   4   1       56.88       60.14     14.33 o 
  13   4   1     2417.52     2492.56     81.07 o 
  14   4   1       36.97       28.54     19.27 o 
 -14   5   1       58.43       59.02     32.06 o 
 -13   5   1     5688.62     5600.75    164.48 o 
 -12   5   1      123.77      176.97     42.59 o 
 -11   5   1     8500.99     8441.78    198.40 o 
 -10   5   1      800.98      863.44     45.32 o 
  -9   5   1    14743.34    14997.55    432.67 o 
  -8   5   1      154.48      153.33     15.54 o 
  -7   5   1    23945.55    23471.64    589.02 o 
  -6   5   1      565.54      676.59     20.48 o 
  -5   5   1     3925.56     3710.24     64.73 o 
  -4   5   1     1295.51     1296.12     22.64 o 
  -3   5   1    67562.63    71723.64   2130.26 o 
  -2   5   1     3304.70     3100.18     40.46 o 
  -1   5   1    29121.60    29121.70    563.58 o 
   0   5   1      368.60      309.03     11.09 o 
   1   5   1    18269.29    18160.08    307.53 o 
   2   5   1      172.25      189.03      8.89 o 
   3   5   1    72104.27    77665.92   2390.91 o 
   4   5   1      259.88      276.77     17.83 o 
   5   5   1     5630.64     5857.73     63.10 o 
   6   5   1     1283.47     1353.09     33.21 o 
   7   5   1    12208.07    12000.51    311.16 o 
   8   5   1        2.64       18.49     15.05 o 
   9   5   1     8397.25     8392.97    188.82 o 
  10   5   1      830.48      878.34     35.21 o 
  11   5   1      993.16      986.74     34.05 o 
  12   5   1      162.94      200.18     20.14 o 
  13   5   1     2110.17     2087.89     68.30 o 
  14   5   1       30.80       61.13     22.77 o 
 -14   6   1      149.96       88.64     30.10 o 
 -13   6   1       75.45       52.21     25.81 o 
 -12   6   1        9.78       13.23     16.73 o 
 -11   6   1     1828.41     1901.35     66.98 o 
 -10   6   1       59.51       68.55     27.46 o 
  -9   6   1        2.73       20.73     14.56 o 
  -8   6   1      147.46      127.92     17.97 o 
  -7   6   1     2418.12     2397.92     55.97 o 
  -6   6   1     1347.18     1262.88     35.56 o 
  -5   6   1        2.69       15.12      8.92 o 
  -4   6   1     4067.15     3885.81     43.11 o 
  -3   6   1    14421.33    14095.73    254.31 o 
  -2   6   1      479.21      435.08     19.24 o 
  -1   6   1     4144.96     4246.06     61.12 o 
   0   6   1        7.87        9.68      6.44 o 
   1   6   1    63960.96    67833.70   1953.49 o 
   2   6   1     2276.73     2147.22     29.63 o 
   3   6   1    11185.71    11611.59    169.83 o 
   4   6   1     9757.25     9560.69    136.96 o 
   5   6   1     6948.24     7208.61     88.11 o 
   6   6   1     1902.59     1861.46     35.76 o 
   7   6   1    23719.40    23968.52    561.47 o 
   8   6   1      142.81      175.53     17.42 o 
   9   6   1     6618.37     6619.47    143.47 o 
  10   6   1      708.87      660.97     38.92 o 
  11   6   1     7133.72     7302.94    239.33 o 
  12   6   1      157.59      144.04     19.12 o 
  13   6   1     2456.29     2475.61     81.67 o 
  14   6   1      148.84      158.84     31.10 o 
 -14   7   1      102.77       73.19     58.80 o 
 -13   7   1     4235.96     4391.63    154.37 o 
 -12   7   1      123.30      141.51     22.99 o 
 -11   7   1     4171.64     4274.53    120.35 o 
 -10   7   1     1887.75     1861.58     73.02 o 
  -9   7   1    12946.48    12817.33    326.38 o 
  -8   7   1      359.48      337.49     20.78 o 
  -7   7   1    23322.34    23019.31    578.41 o 
  -6   7   1      402.30      440.40     25.83 o 
  -5   7   1     6116.43     6101.64    109.07 o 
  -4   7   1      237.43      209.10     19.40 o 
  -3   7   1    59151.50    60578.78   1735.18 o 
  -2   7   1     9965.40     9442.48    163.35 o 
  -1   7   1    23099.55    22552.15    444.40 o 
   0   7   1     4136.76     3937.41     53.35 o 
   1   7   1    23577.38    23686.15    457.58 o 
   2   7   1      465.66      483.30     21.50 o 
   3   7   1    44146.30    45108.34   1114.99 o 
   4   7   1      184.87      222.14     11.75 o 
   5   7   1     1882.54     1867.11     34.33 o 
   6   7   1      231.95      228.19      8.27 o 
   7   7   1    13485.70    13438.29    270.74 o 
   8   7   1      429.57      504.27     32.22 o 
   9   7   1     5780.02     5938.48    156.39 o 
  10   7   1     1042.42     1180.12    105.05 o 
  11   7   1      451.76      504.64     54.07 o 
  12   7   1      482.92      462.51     28.38 o 
  13   7   1      851.00      925.23     62.06 o 
 -13   8   1       49.01       18.44     24.85 o 
 -12   8   1      117.16       91.65     23.03 o 
 -11   8   1     1126.00     1320.53     66.06 o 
 -10   8   1       60.84       48.54     16.72 o 
  -9   8   1      238.28      278.45     21.72 o 
  -8   8   1       24.17       43.91     17.52 o 
  -7   8   1       40.91       87.07     14.81 o 
  -6   8   1     3343.07     3190.21     65.24 o 
  -5   8   1      110.74      113.26      8.33 o 
  -4   8   1     1317.09     1296.24     32.11 o 
  -3   8   1     4649.91     4380.06     69.79 o 
  -2   8   1      957.87      960.65     29.11 o 
  -1   8   1      282.95      279.58     13.40 o 
   0   8   1     1549.53     1624.81     29.57 o 
   1   8   1     9948.06     9429.87    152.24 o 
   2   8   1     2741.70     2555.76     41.09 o 
   3   8   1     3893.65     4049.98     62.84 o 
   4   8   1     3662.29     3422.00     53.53 o 
   5   8   1     9067.03     8900.48    138.36 o 
   6   8   1     1172.51     1111.99     33.74 o 
   7   8   1     8318.99     8661.46    185.09 o 
   8   8   1      201.62      198.94     18.99 o 
   9   8   1     1027.34     1088.38     39.51 o 
  10   8   1      170.24      209.01     37.78 o 
  11   8   1     4480.14     4576.52    121.60 o 
  12   8   1       25.12       16.28     16.69 o 
  13   8   1     1473.63     1490.98     80.39 o 
 -13   9   1     2559.22     2624.11    195.68 o 
 -12   9   1      314.32      330.37     35.25 o 
 -11   9   1     2943.36     2915.08    147.48 o 
 -10   9   1     1315.34     1361.92     92.04 o 
  -9   9   1     2662.67     2924.84     81.80 o 
  -8   9   1       32.41       41.54     16.23 o 
  -7   9   1    12681.20    12939.66    337.33 o 
  -6   9   1        1.94       -1.17      5.54 o 
  -5   9   1     6792.63     6644.06     94.05 o 
  -4   9   1     1976.01     1885.75     50.07 o 
  -3   9   1    20280.20    19728.81    413.33 o 
  -2   9   1      249.14      239.49     21.87 o 
  -1   9   1    17354.65    17559.35    337.73 o 
   0   9   1     1116.77     1005.66     24.42 o 
   1   9   1     7257.69     7119.14    111.42 o 
   2   9   1       28.47       15.18      9.28 o 
   3   9   1    10532.97     9977.43    204.75 o 
   4   9   1      141.20      161.20     12.74 o 
   5   9   1     2210.24     2136.05     36.79 o 
   6   9   1       30.16       21.22      6.35 o 
   7   9   1    10110.03     9970.17    184.30 o 
   8   9   1      510.53      532.75     21.86 o 
   9   9   1     1700.52     1796.15     69.35 o 
  10   9   1      438.98      516.98     45.41 o 
  11   9   1      208.89      217.68     26.78 o 
  12   9   1       72.02       92.56     44.24 o 
  13   9   1      772.26      734.75     90.39 o 
 -12  10   1       20.64       33.78     28.04 o 
 -11  10   1      854.15      795.26     69.99 o 
 -10  10   1      471.95      477.15     29.53 o 
  -9  10   1      322.85      342.79     23.85 o 
  -8  10   1      461.65      466.59     31.47 o 
  -7  10   1      145.50      147.32     17.50 o 
  -6  10   1     2183.30     2156.85     33.02 o 
  -5  10   1        4.70       18.50     11.01 o 
  -4  10   1      741.44      684.02     24.04 o 
  -3  10   1      536.31      479.70     32.04 o 
  -2  10   1     2374.28     2379.36     52.05 o 
  -1  10   1      931.42      947.05     33.68 o 
   0  10   1       94.37      117.06     15.75 o 
   1  10   1     3564.89     3488.94     57.32 o 
   2  10   1     5775.04     5500.85     90.79 o 
   3  10   1     3571.08     3610.43     65.06 o 
   4  10   1     1485.66     1461.82     33.13 o 
   5  10   1     1004.65     1064.31     28.43 o 
   6  10   1     2253.39     2301.78     45.63 o 
   7  10   1      891.56      957.34     36.53 o 
   8  10   1      451.26      447.81     20.92 o 
   9  10   1      784.29      842.64     83.75 o 
  10  10   1       77.27       77.02     36.63 o 
  11  10   1     3900.87     3658.63    274.61 o 
  12  10   1      257.80      303.38     81.05 o 
 -12  11   1      150.64      133.26     53.58 o 
 -11  11   1     3548.96     3229.16    129.24 o 
 -10  11   1     1091.38      952.30     54.89 o 
  -9  11   1     3954.74     3877.98    167.88 o 
  -8  11   1       12.34       15.41     14.88 o 
  -7  11   1     7990.14     7842.16    182.11 o 
  -6  11   1        8.08       11.29      8.61 o 
  -5  11   1    11711.04    11558.82    193.75 o 
  -4  11   1      212.39      222.18     16.68 o 
  -3  11   1     7271.04     7182.33    133.47 o 
  -2  11   1     1112.92     1111.97     32.23 o 
  -1  11   1    12882.50    12745.83    235.14 o 
   0  11   1     7660.01     7481.53    135.13 o 
   1  11   1     7937.44     7449.12    129.89 o 
   2  11   1       68.43       75.69     11.81 o 
   3  11   1     7851.77     7549.74    141.58 o 
   4  11   1        2.17        2.94     10.40 o 
   5  11   1     6864.68     6728.27    187.60 o 
   6  11   1        6.72       31.12     12.57 o 
   7  11   1     1348.90     1378.78     36.95 o 
   8  11   1      648.79      635.19     31.22 o 
   9  11   1     1480.18     1354.07     55.34 o 
  10  11   1      657.98      638.61     68.27 o 
  11  11   1     1059.25     1192.97    130.54 o 
  12  11   1      105.41      112.89     68.98 o 
 -11  12   1      314.72      269.85     53.14 o 
 -10  12   1       90.96       86.22     20.00 o 
  -9  12   1       22.65       44.99     17.09 o 
  -8  12   1      783.57      759.19     33.92 o 
  -7  12   1      197.17      173.32     19.54 o 
  -6  12   1      513.95      513.56     38.13 o 
  -5  12   1      232.57      270.14     15.62 o 
  -4  12   1      172.05      208.10     20.00 o 
  -3  12   1     3009.93     2836.19    128.65 o 
  -2  12   1      125.12      169.98     34.75 o 
  -1  12   1     2821.96     2823.79     66.36 o 
   0  12   1       12.63       15.33     13.35 o 
   1  12   1     4337.19     4312.71     89.41 o 
   2  12   1      922.96      948.75     31.94 o 
   3  12   1     1829.66     1859.96     47.80 o 
   4  12   1      202.67      218.45     17.70 o 
   5  12   1     4861.14     4777.85    100.21 o 
   6  12   1       27.62       43.54     13.64 o 
   7  12   1     3643.81     3625.97    139.17 o 
   8  12   1      138.09      166.16     18.49 o 
   9  12   1     1665.65     1621.86     57.54 o 
  10  12   1        1.69       56.43     58.02 o 
  11  12   1     2587.46     2942.30    235.53 o 
 -11  13   1     3169.00     2965.83    446.13 o 
 -10  13   1      501.93      400.28     43.26 o 
  -9  13   1     3974.17     3714.20    196.51 o 
  -8  13   1      641.15      734.73     48.72 o 
  -7  13   1     4685.32     4503.67    183.85 o 
  -6  13   1      216.69      196.75     12.56 o 
  -5  13   1     5895.16     5972.53    112.35 o 
  -4  13   1      909.10      916.51     31.84 o 
  -3  13   1    11592.30    11490.15    229.48 o 
  -2  13   1     1379.82     1396.77     40.73 o 
  -1  13   1     7767.86     7614.71    145.96 o 
   0  13   1      949.68      914.36     33.90 o 
   1  13   1     7988.77     7726.28    154.12 o 
   2  13   1      730.79      755.80     31.79 o 
   3  13   1     6158.69     6026.80    118.19 o 
   4  13   1      821.78      812.18     29.77 o 
   5  13   1     3044.29     3064.14     66.24 o 
   6  13   1     1216.84     1265.56     53.83 o 
   7  13   1     1659.87     1572.69     51.99 o 
   8  13   1     1250.07     1189.64    119.27 o 
   9  13   1     1528.06     1707.49    120.15 o 
  10  13   1      481.22      470.80     98.87 o 
 -10  14   1       93.88      105.54     36.85 o 
  -9  14   1      164.52      148.42     27.56 o 
  -8  14   1      690.90      667.68     58.71 o 
  -7  14   1        7.74       37.01     17.21 o 
  -6  14   1     1140.18     1086.43     30.60 o 
  -5  14   1       19.88       22.10     15.20 o 
  -4  14   1      513.43      531.07     27.23 o 
  -3  14   1       17.89       43.02     15.22 o 
  -2  14   1      847.78      839.32     35.32 o 
  -1  14   1     1396.31     1404.16     62.14 o 
   0  14   1      151.88      150.91     17.71 o 
   1  14   1     1429.70     1382.82     39.16 o 
   2  14   1        8.31       10.65     12.70 o 
   3  14   1     3029.90     3119.55     91.82 o 
   4  14   1     1514.61     1561.05     44.70 o 
   5  14   1     2648.68     2669.12     71.03 o 
   6  14   1      665.46      664.76     35.35 o 
   7  14   1     1467.41     1462.53    100.13 o 
   8  14   1      298.26      172.66     83.76 o 
   9  14   1     2902.85     3188.77    163.25 o 
  10  14   1        4.94      -34.87     62.95 o 
  -9  15   1     2393.75     2222.52    231.41 o 
  -8  15   1      193.98      176.74     27.50 o 
  -7  15   1     2064.62     2024.12    104.52 o 
  -6  15   1      654.71      613.10     24.57 o 
  -5  15   1     4258.27     4290.16    108.30 o 
  -4  15   1      215.89      230.70     30.86 o 
  -3  15   1     4784.13     4739.19    118.72 o 
  -2  15   1     1113.63     1175.46     40.18 o 
  -1  15   1     4253.99     4295.35     93.98 o 
   0  15   1      687.89      740.92     31.18 o 
   1  15   1     4130.68     4145.94    104.58 o 
   2  15   1      370.17      380.82     23.78 o 
   3  15   1     4059.62     3860.63    141.60 o 
   4  15   1        4.68       -2.18     18.45 o 
   5  15   1     2936.23     2889.59    100.58 o 
   6  15   1      422.37      404.79     28.42 o 
   7  15   1     1510.10     1346.50     92.24 o 
   8  15   1       74.31      124.82     71.02 o 
   9  15   1      435.94      542.67    175.90 o 
  -8  16   1       99.55       80.92     24.71 o 
  -7  16   1       56.82       53.05     22.75 o 
  -6  16   1      596.68      535.40     52.51 o 
  -5  16   1        9.19       16.76     13.30 o 
  -4  16   1      472.82      524.06     26.03 o 
  -3  16   1       63.65       69.28     14.90 o 
  -2  16   1      471.52      508.90     36.20 o 
  -1  16   1      778.09      859.40     43.30 o 
   0  16   1       25.06       42.33     25.63 o 
   1  16   1      143.80      141.42     19.90 o 
   2  16   1       44.85       32.80     16.19 o 
   3  16   1     1891.71     1740.31     52.77 o 
   4  16   1      782.44      787.34     35.68 o 
   5  16   1     1356.04     1411.31     61.65 o 
   6  16   1      133.61      120.78     17.43 o 
   7  16   1     1036.74     1080.67    269.48 o 
   8  16   1      106.25       92.98     47.43 o 
  -7  17   1     1955.16     1739.67    100.50 o 
  -6  17   1       97.48       67.83     22.49 o 
  -5  17   1     3550.49     3115.80    230.23 o 
  -4  17   1       96.06      105.71     17.50 o 
  -3  17   1     1422.43     1467.54     44.73 o 
  -2  17   1      412.80      478.87     50.10 o 
  -1  17   1     3363.83     3412.13    100.67 o 
   0  17   1      997.64     1145.66     47.91 o 
   1  17   1     3812.53     3921.64    101.04 o 
   2  17   1      231.28      263.60     29.19 o 
   3  17   1      925.98      962.27     38.09 o 
   4  17   1        4.62       13.37     24.54 o 
   5  17   1     1862.17     1820.73    124.17 o 
   6  17   1      197.48      183.74     48.25 o 
  -5  18   1       75.60       82.35     30.19 o 
  -4  18   1      106.19      105.84     34.92 o 
  -3  18   1      253.07      237.14     26.75 o 
  -2  18   1      151.99      172.30     25.37 o 
  -1  18   1      698.51      791.12     59.54 o 
   0  18   1        7.48       10.55     18.76 o 
   1  18   1      489.56      481.83     35.24 o 
   2  18   1      403.47      384.09     37.23 o 
   3  18   1      976.85      933.89     56.88 o 
   4  18   1      322.14      284.50     47.09 o 
  -1  19   1     1680.89     1802.20     58.31 o 
   0  19   1      350.99      341.12     30.63 o 
   1  19   1     1895.78     1967.04     67.65 o 
 -14   0   2     3494.65     3434.70    137.43 o 
 -12   0   2     5082.67     4978.44    130.22 o 
 -10   0   2    18559.70    18533.49    534.83 o 
  -8   0   2    12018.07    12312.88    440.69 o 
  -6   0   2    53210.40    55575.41   3058.09 o 
  -4   0   2    35396.18    36305.27   1097.71 o 
  -2   0   2     1780.46     1997.48     32.62 o 
   2   0   2     1376.25     1442.90     26.48 o 
   4   0   2     3483.27     3327.35     80.00 o 
   6   0   2    14688.54    14514.47    339.97 o 
   8   0   2     2909.96     2919.62     79.80 o 
  10   0   2     2053.03     2075.64     48.83 o 
  12   0   2      185.98      192.27     25.49 o 
  14   0   2       45.24       42.81     27.80 o 
 -15   1   2       27.55      -13.25     20.90 o 
 -14   1   2      492.27      463.55     47.98 o 
 -13   1   2        1.85       -1.61     14.40 o 
 -12   1   2      866.40      899.11     23.85 o 
 -11   1   2        2.89       24.87     17.95 o 
 -10   1   2     4809.13     4854.75     83.31 o 
  -9   1   2      359.49      406.78     26.61 o 
  -8   1   2      221.04      203.41     21.22 o 
  -7   1   2        4.19       11.19     22.22 o 
  -6   1   2    17821.52    17290.96    351.19 o 
  -5   1   2      130.74      140.89     12.57 o 
  -4   1   2     2655.83     2550.68     43.70 o 
  -3   1   2     1456.88     1406.95     29.87 o 
  -2   1   2    81332.63    91661.33   2920.37 o 
  -1   1   2     1140.93     1188.73     10.86 o 
   0   1   2    59787.05    68648.70   1478.34 o 
   1   1   2      422.93      432.78      9.24 o 
   2   1   2     2990.31     3257.64     27.32 o 
   3   1   2     3633.59     3618.63     34.52 o 
   4   1   2    48910.99    51081.16   1014.16 o 
   5   1   2      317.91      332.98      7.88 o 
   6   1   2    15322.45    16291.70    245.67 o 
   7   1   2      134.40      168.58     11.53 o 
   8   1   2    20293.58    20511.24    361.37 o 
   9   1   2      397.38      417.01     13.27 o 
  10   1   2    18955.57    18779.54    312.42 o 
  11   1   2       36.73       44.42     10.83 o 
  12   1   2     3525.06     3380.90     56.16 o 
  13   1   2        0.82       15.55     12.22 o 
  14   1   2     5697.39     5400.77    124.72 o 
 -15   2   2        0.50       -1.05     26.17 o 
 -14   2   2     4876.92     4918.48    108.07 o 
 -13   2   2        3.17       29.19     39.87 o 
 -12   2   2     2596.24     2512.62     54.47 o 
 -11   2   2       28.16       27.54      7.57 o 
 -10   2   2    24000.60    24384.59    527.39 o 
  -9   2   2      150.02      182.90     13.38 o 
  -8   2   2     7546.17     7714.31    143.31 o 
  -7   2   2     1588.46     1584.48     24.24 o 
  -6   2   2    23325.49    24948.45    572.34 o 
  -5   2   2        0.85       26.07      8.75 o 
  -4   2   2    43846.52    44209.86   1201.70 o 
  -3   2   2        7.82       34.67      5.65 o 
  -2   2   2    13093.83    14176.32    191.13 o 
  -1   2   2    10903.76    11161.40    186.38 o 
   0   2   2    70378.71    78788.31   2042.22 o 
   1   2   2     6526.98     6704.34     95.05 o 
   2   2   2       40.88       61.17      3.85 o 
   3   2   2     1584.44     1591.69     17.48 o 
   4   2   2     5959.40     5806.32     50.99 o 
   5   2   2       63.46       76.63      9.15 o 
   6   2   2    10733.93    10169.49    132.20 o 
   7   2   2        0.35        9.48      8.71 o 
   8   2   2      514.32      499.47     15.81 o 
   9   2   2       10.56       12.24     10.65 o 
  10   2   2     2442.00     2405.75     37.29 o 
  11   2   2       53.34       58.15     11.50 o 
  12   2   2        0.79       -4.67     10.68 o 
  13   2   2      124.26      104.62     19.57 o 
  14   2   2       63.41       66.35     22.93 o 
 -15   3   2       19.81        6.59     20.91 o 
 -14   3   2      384.34      351.22     46.41 o 
 -13   3   2       72.24       80.11     19.73 o 
 -12   3   2        8.33        5.85     23.17 o 
 -11   3   2      138.63      164.08     24.90 o 
 -10   3   2       83.57       95.57      7.41 o 
  -9   3   2       72.86       88.38     10.12 o 
  -8   3   2      622.73      646.73     17.89 o 
  -7   3   2       10.60       29.72     10.28 o 
  -6   3   2    19810.83    19149.32    360.35 o 
  -5   3   2      556.34      699.51     22.15 o 
  -4   3   2     3691.94     3986.85    116.14 o 
  -3   3   2      618.44      571.49      9.84 o 
  -2   3   2     4612.35     4336.74     44.81 o 
  -1   3   2     2391.60     2469.76     24.83 o 
   0   3   2    48190.33    54421.55   1185.01 o 
   1   3   2      224.64      236.28      6.03 o 
   2   3   2      990.10     1116.12     23.68 o 
   3   3   2     2649.84     2701.85     30.50 o 
   4   3   2    52392.24    55263.73   1289.85 o 
   5   3   2     2824.26     3207.58     41.91 o 
   6   3   2     6831.84     6635.40    175.54 o 
   7   3   2       80.87       57.25      7.00 o 
   8   3   2    14751.57    14466.33    225.42 o 
   9   3   2     2042.96     2054.22     32.75 o 
  10   3   2     7421.92     7402.18    108.97 o 
  11   3   2        3.81       -1.89      8.33 o 
  12   3   2     1120.73     1168.34     34.72 o 
  13   3   2       57.18       31.78     15.35 o 
  14   3   2     5486.96     5447.42    144.51 o 
 -14   4   2     6951.36     6813.40    174.86 o 
 -13   4   2        2.20       37.53     20.72 o 
 -12   4   2     1916.37     1948.77     54.65 o 
 -11   4   2       85.27       82.08     24.86 o 
 -10   4   2    15286.45    15579.92    388.47 o 
  -9   4   2       49.24       88.45     20.49 o 
  -8   4   2     5610.15     5620.54    102.72 o 
  -7   4   2      988.69      906.40     54.11 o 
  -6   4   2     6629.56     6172.72    106.87 o 
  -5   4   2     3014.91     3163.50     53.10 o 
  -4   4   2    57181.42    62201.90   2018.57 o 
  -3   4   2      120.60      163.67      8.10 o 
  -2   4   2     2126.41     2047.35     27.76 o 
  -1   4   2      469.34      543.22     15.66 o 
   0   4   2      230.33      219.73     11.00 o 
   1   4   2     2444.41     2549.92     25.80 o 
   2   4   2     2694.74     2677.02     27.87 o 
   3   4   2     1908.60     1706.53     31.54 o 
   4   4   2     6657.26     6134.70     72.66 o 
   5   4   2     1227.09     1148.65     23.29 o 
   6   4   2    15973.15    16043.24    237.24 o 
   7   4   2        3.23       15.98     12.86 o 
   8   4   2        9.78       13.61      9.31 o 
   9   4   2      389.96      426.27     17.85 o 
  10   4   2     4561.16     4631.56     94.87 o 
  11   4   2      179.58      167.90     17.61 o 
  12   4   2        3.54       31.47     14.26 o 
  13   4   2      225.87      211.69     26.29 o 
  14   4   2       23.85        2.25     21.87 o 
 -14   5   2      104.07      120.34     35.63 o 
 -13   5   2      756.83      781.75     50.69 o 
 -12   5   2      113.24      130.78     33.48 o 
 -11   5   2      815.05      848.81     48.86 o 
 -10   5   2     1817.37     1785.40     65.34 o 
  -9   5   2       27.52       52.82     14.38 o 
  -8   5   2      283.27      297.20     39.14 o 
  -7   5   2        1.62        7.79     21.63 o 
  -6   5   2    15786.19    15729.32    335.98 o 
  -5   5   2     2369.09     2565.84     50.23 o 
  -4   5   2      152.72      141.53      9.36 o 
  -3   5   2     2344.29     2435.62     68.36 o 
  -2   5   2    26212.59    25680.88    530.45 o 
  -1   5   2     2800.68     2770.38     30.52 o 
   0   5   2    40052.68    41607.65   1031.60 o 
   1   5   2     7355.04     7214.22     92.82 o 
   2   5   2    20685.91    22005.48    395.53 o 
   3   5   2        3.19       11.62      6.63 o 
   4   5   2    43095.21    45346.57    959.48 o 
   5   5   2     1308.43     1354.51     15.22 o 
   6   5   2     6099.06     6040.80     97.75 o 
   7   5   2      339.70      322.19     17.39 o 
   8   5   2    13034.64    12991.17    275.19 o 
   9   5   2       67.17       72.42     12.33 o 
  10   5   2     6794.55     7020.41    128.21 o 
  11   5   2      317.65      328.06     21.75 o 
  12   5   2     1577.00     1591.70     47.69 o 
  13   5   2       87.66       94.26     23.23 o 
  14   5   2     4862.29     4772.89    132.37 o 
 -14   6   2     5331.09     5308.66    178.26 o 
 -13   6   2       76.90       95.89     34.44 o 
 -12   6   2     1682.97     1650.33     67.30 o 
 -11   6   2      240.66      257.07     29.90 o 
 -10   6   2    13969.82    13790.48    295.86 o 
  -9   6   2      915.12      856.90     34.15 o 
  -8   6   2    12234.33    12085.57    260.82 o 
  -7   6   2     1079.23      968.50     47.07 o 
  -6   6   2     6180.34     6086.97    111.31 o 
  -5   6   2      803.84      826.52     24.00 o 
  -4   6   2    13327.53    12898.02    239.95 o 
  -3   6   2      151.59      143.70      8.74 o 
  -2   6   2     1412.66     1509.04     22.07 o 
  -1   6   2      331.64      376.03     26.07 o 
   0   6   2     6018.08     5244.48     66.03 o 
   1   6   2      964.12      900.02     15.99 o 
   2   6   2     1606.08     1531.59     27.34 o 
   3   6   2     7456.56     7470.75    100.72 o 
   4   6   2    12939.76    12714.05    188.58 o 
   5   6   2     2018.28     2035.94     29.63 o 
   6   6   2     5605.23     5445.57     72.39 o 
   7   6   2      242.24      246.65     10.90 o 
   8   6   2      453.75      465.11     22.54 o 
   9   6   2      393.42      482.87     25.18 o 
  10   6   2     1416.39     1504.96     41.06 o 
  11   6   2      177.27      178.07     23.76 o 
  12   6   2       13.26       21.94     15.62 o 
  13   6   2      424.06      412.33     31.64 o 
 -14   7   2        5.08      -23.57     37.63 o 
 -13   7   2      546.41      511.43     46.32 o 
 -12   7   2      128.05       98.13     26.72 o 
 -11   7   2      785.24      799.16     45.53 o 
 -10   7   2     1137.86     1182.00     42.24 o 
  -9   7   2      212.34      217.82     30.49 o 
  -8   7   2      874.03      866.31     32.57 o 
  -7   7   2       15.06       28.43     15.59 o 
  -6   7   2     8470.19     7998.02    279.13 o 
  -5   7   2      716.29      649.64     13.43 o 
  -4   7   2     7639.81     7779.57    121.89 o 
  -3   7   2     2454.32     2401.40     33.46 o 
  -2   7   2    23892.00    23878.21    460.71 o 
  -1   7   2     1009.60      825.61     20.56 o 
   0   7   2    13288.54    12472.86    201.98 o 
   1   7   2      906.95      754.24     14.81 o 
   2   7   2    12739.73    13518.82    255.81 o 
   3   7   2      793.55      834.70     18.83 o 
   4   7   2    33779.78    34289.68    751.86 o 
   5   7   2      289.71      241.47      9.92 o 
   6   7   2    12730.37    12724.55    169.78 o 
   7   7   2      607.12      586.68     24.52 o 
   8   7   2     9754.59     9765.76    217.98 o 
   9   7   2      743.92      904.44    102.27 o 
  10   7   2     6808.76     6940.09    172.76 o 
  11   7   2      390.22      388.79     21.95 o 
  12   7   2     3446.82     3410.73     85.69 o 
  13   7   2        2.57        6.67     15.52 o 
 -13   8   2       83.28       58.44     30.28 o 
 -12   8   2     2338.64     2414.91     97.85 o 
 -11   8   2      188.49      204.32     29.68 o 
 -10   8   2     9239.81     9137.78    248.03 o 
  -9   8   2       77.64       56.40     16.70 o 
  -8   8   2     7796.28     7655.75    164.83 o 
  -7   8   2     1132.13     1159.27     36.93 o 
  -6   8   2     8571.54     8297.50    174.29 o 
  -5   8   2     1027.14      907.07     18.09 o 
  -4   8   2    20132.53    20157.06    396.11 o 
  -3   8   2     2395.39     2295.69     32.85 o 
  -2   8   2     3053.92     3000.80     46.35 o 
  -1   8   2      290.92      393.50     27.56 o 
   0   8   2    15863.21    15154.21    266.34 o 
   1   8   2      186.84      133.28      9.30 o 
   2   8   2    12416.07    12335.80    201.55 o 
   3   8   2     1246.70     1175.68     21.58 o 
   4   8   2     2609.78     2498.34     43.96 o 
   5   8   2     4677.37     4785.92     72.12 o 
   6   8   2     4841.30     4692.41     60.03 o 
   7   8   2      762.60      827.70     25.95 o 
   8   8   2      166.20      182.94     17.53 o 
   9   8   2      126.81      132.67     41.68 o 
  10   8   2      493.91      547.18     32.32 o 
  11   8   2      192.25      200.34     24.74 o 
  12   8   2       15.00       24.60     18.12 o 
  13   8   2      499.96      553.33     96.66 o 
 -13   9   2      215.74      130.19     59.69 o 
 -12   9   2       36.00       66.84     26.85 o 
 -11   9   2      511.54      534.04     31.09 o 
 -10   9   2      354.87      317.34     39.81 o 
  -9   9   2     1667.49     1749.31     61.37 o 
  -8   9   2        5.12        3.19     15.24 o 
  -7   9   2        0.05       17.68     14.41 o 
  -6   9   2     4052.94     3885.21     48.59 o 
  -5   9   2        8.98       19.33     11.49 o 
  -4   9   2     1635.64     1616.33     32.06 o 
  -3   9   2     3131.27     2973.92     48.59 o 
  -2   9   2     4231.86     3967.17     62.49 o 
  -1   9   2     5230.65     5066.71     77.57 o 
   0   9   2    10726.01    10533.77    181.73 o 
   1   9   2     1058.50      977.95     33.29 o 
   2   9   2      604.93      568.27     15.41 o 
   3   9   2       22.68       26.19     11.13 o 
   4   9   2    14531.75    14357.16    256.60 o 
   5   9   2      254.23      272.62     18.41 o 
   6   9   2     4699.34     4609.56     70.94 o 
   7   9   2      136.58      158.78      9.25 o 
   8   9   2     5840.38     5915.07    126.96 o 
   9   9   2      879.43      945.39     35.48 o 
  10   9   2     6288.68     6336.77    171.13 o 
  11   9   2      354.77      368.23     21.98 o 
  12   9   2     2209.27     2585.36    193.52 o 
 -12  10   2     2304.84     2480.16    130.55 o 
 -11  10   2        8.67       15.19     26.57 o 
 -10  10   2     8345.57     8003.27    293.16 o 
  -9  10   2      127.85      116.33     20.02 o 
  -8  10   2     5133.26     5143.05    147.36 o 
  -7  10   2     2402.98     2337.03    127.03 o 
  -6  10   2     8844.93     8552.34    136.93 o 
  -5  10   2      596.54      604.26     28.75 o 
  -4  10   2    10965.39    11000.14    167.79 o 
  -3  10   2     4487.95     4396.03     69.24 o 
  -2  10   2     6242.61     6121.02    131.15 o 
  -1  10   2     1299.38     1260.16     28.60 o 
   0  10   2    12994.50    12762.74    238.43 o 
   1  10   2     1327.60     1379.43     27.87 o 
   2  10   2     2881.90     2709.46     49.88 o 
   3  10   2     2074.78     2019.80     33.78 o 
   4  10   2     3715.29     3533.69     70.23 o 
   5  10   2     1788.43     1713.98     66.71 o 
   6  10   2     1841.54     1826.39     36.73 o 
   7  10   2      307.95      268.40     11.52 o 
   8  10   2        1.61        1.88     14.66 o 
   9  10   2       26.00       26.24     35.33 o 
  10  10   2      574.52      520.86     56.71 o 
  11  10   2      383.13     1073.33    431.38 o 
  12  10   2        8.59       71.11     99.15 o 
 -12  11   2       86.82       36.62     26.66 o 
 -11  11   2      142.85      125.56     34.88 o 
 -10  11   2      149.90      190.96     24.24 o 
  -9  11   2     1195.28     1221.86     48.17 o 
  -8  11   2      419.06      424.33     31.96 o 
  -7  11   2       30.72       42.20     18.60 o 
  -6  11   2     3317.75     3225.35     94.11 o 
  -5  11   2      352.98      362.75     15.58 o 
  -4  11   2     1828.94     1868.96     52.42 o 
  -3  11   2     1499.25     1535.06     30.22 o 
  -2  11   2     6127.67     5923.87    103.52 o 
  -1  11   2     2745.41     2555.54     53.19 o 
   0  11   2     9940.06     9651.16    168.52 o 
   1  11   2     2683.19     2600.74     52.17 o 
   2  11   2     5486.85     5200.18     88.36 o 
   3  11   2       92.26       91.59     17.79 o 
   4  11   2    10412.59    10516.67    188.40 o 
   5  11   2      562.52      567.92     19.40 o 
   6  11   2     7442.60     7221.23    150.51 o 
   7  11   2     1423.71     1301.75     35.23 o 
   8  11   2     5368.21     4996.84    261.21 o 
   9  11   2      661.40      664.50    120.33 o 
  10  11   2     4644.56     4821.86    195.46 o 
  11  11   2      166.32      115.10     65.13 o 
 -11  12   2       73.98       64.05     24.92 o 
 -10  12   2     4127.09     4028.18    110.52 o 
  -9  12   2      425.07      405.86     36.99 o 
  -8  12   2     5589.08     5477.21    133.30 o 
  -7  12   2     1878.77     1835.23     98.79 o 
  -6  12   2     7541.05     7107.22    119.77 o 
  -5  12   2      651.05      691.22     22.37 o 
  -4  12   2     7359.64     7368.82    117.49 o 
  -3  12   2     1293.40     1318.66     41.28 o 
  -2  12   2     3585.88     3515.15     68.49 o 
  -1  12   2      211.49      259.75     18.27 o 
   0  12   2     6290.47     6142.70    117.02 o 
   1  12   2      511.41      545.79     25.45 o 
   2  12   2     3861.94     3847.76     82.52 o 
   3  12   2     2244.53     2178.12     78.65 o 
   4  12   2     2282.18     2215.49     72.17 o 
   5  12   2      225.32      214.89     18.90 o 
   6  12   2      405.03      386.16     18.26 o 
   7  12   2      266.22      250.90     24.15 o 
   8  12   2       10.40       32.15     15.36 o 
   9  12   2      125.28      867.78    491.36 o 
  10  12   2      411.37      479.67     61.50 o 
  11  12   2       60.84      108.67     70.40 o 
 -11  13   2       76.13       83.76     27.35 o 
 -10  13   2      381.18      402.45     64.02 o 
  -9  13   2      355.85      350.14     33.94 o 
  -8  13   2      989.81      988.06     41.98 o 
  -7  13   2       34.77       82.52     31.70 o 
  -6  13   2     2333.09     2230.35     49.30 o 
  -5  13   2       21.33       25.17     10.71 o 
  -4  13   2     1841.51     1851.99     38.03 o 
  -3  13   2      624.99      589.15     24.66 o 
  -2  13   2     5014.28     4980.83    110.82 o 
  -1  13   2     3277.06     3224.98     70.60 o 
   0  13   2     5877.56     5874.51    118.27 o 
   1  13   2     1789.08     1725.39     41.26 o 
   2  13   2     4614.32     4521.95     89.56 o 
   3  13   2        1.53       17.91     11.21 o 
   4  13   2     6705.38     6466.56    148.85 o 
   5  13   2      458.87      462.38     29.77 o 
   6  13   2     8269.91     8132.74    331.85 o 
   7  13   2      962.35      905.99     49.95 o 
   8  13   2     3399.65     3086.38    393.26 o 
   9  13   2      517.40      757.81    198.90 o 
  10  13   2     3118.61     3588.75    273.72 o 
 -10  14   2     2092.96     2053.48     89.06 o 
  -9  14   2      391.86      355.49     35.97 o 
  -8  14   2     2484.10     2345.39    112.59 o 
  -7  14   2      505.49      507.34     36.61 o 
  -6  14   2     1817.97     1849.90     48.11 o 
  -5  14   2      735.20      777.34     29.64 o 
  -4  14   2     2312.16     2292.10     52.65 o 
  -3  14   2       66.49       63.37     14.18 o 
  -2  14   2     4884.15     4896.88     87.40 o 
  -1  14   2      705.71      614.37     30.03 o 
   0  14   2     1601.52     1625.55     49.44 o 
   1  14   2      585.97      597.94     39.76 o 
   2  14   2      926.31      942.36     47.78 o 
   3  14   2     1101.20     1179.40     32.57 o 
   4  14   2      938.23      934.63     28.87 o 
   5  14   2      559.72      590.86     36.83 o 
   6  14   2     1194.98     1123.58     42.73 o 
   7  14   2      266.45      309.57     39.61 o 
   8  14   2      744.54      608.17    351.17 o 
   9  14   2       56.54      966.95    547.22 o 
  -9  15   2      188.08      152.17     30.17 o 
  -8  15   2      996.55     1001.21     53.29 o 
  -7  15   2      268.19      319.31     32.97 o 
  -6  15   2       46.74       62.34     25.00 o 
  -5  15   2       30.81       44.72     15.15 o 
  -4  15   2     1454.13     1396.94     36.45 o 
  -3  15   2     1215.38     1335.98     47.91 o 
  -2  15   2     1215.70     1312.05     38.75 o 
  -1  15   2       35.57       53.55     15.69 o 
   0  15   2      676.84      708.88     30.27 o 
   1  15   2     1128.63     1135.11     47.27 o 
   2  15   2     2801.23     2735.53     79.91 o 
   3  15   2       36.13       42.84     13.76 o 
   4  15   2     2242.41     2154.85     52.46 o 
   5  15   2       47.94       70.04     13.46 o 
   6  15   2     1510.13     1429.50     80.22 o 
   7  15   2      479.27      494.70     63.13 o 
   8  15   2     1884.66     2083.79    191.02 o 
  -8  16   2     1832.67     1885.27    133.88 o 
  -7  16   2      509.98      512.82     57.26 o 
  -6  16   2     2029.14     1931.74    104.91 o 
  -5  16   2      225.00      281.37     44.23 o 
  -4  16   2     1135.67     1193.01     43.69 o 
  -3  16   2       53.85       50.14     16.53 o 
  -2  16   2     1727.81     1914.71     55.25 o 
  -1  16   2       28.48       77.93     16.24 o 
   0  16   2      847.94      817.00     35.63 o 
   1  16   2      188.36      138.07     19.49 o 
   2  16   2     2321.06     2285.98     69.46 o 
   3  16   2      116.03      144.68     18.79 o 
   4  16   2     1053.51     1011.67     38.52 o 
   5  16   2      160.79      138.88     15.79 o 
   6  16   2      315.39      301.93     98.94 o 
   7  16   2      234.75      272.86     55.14 o 
  -7  17   2        2.98        9.29     19.43 o 
  -6  17   2      335.60      308.66     36.50 o 
  -5  17   2       28.50       49.70     25.11 o 
  -4  17   2     1285.85     1301.19     54.91 o 
  -3  17   2      465.70      533.53     39.13 o 
  -2  17   2      976.66      984.97     47.65 o 
  -1  17   2      131.55      120.68     27.43 o 
   0  17   2     1564.07     1639.48     49.81 o 
   1  17   2      291.68      332.72     24.97 o 
   2  17   2     3215.07     3288.01     74.94 o 
   3  17   2       43.80       12.82     18.21 o 
   4  17   2     1017.27      974.17     64.77 o 
   5  17   2        0.33       -0.24     31.54 o 
   6  17   2     1526.45     1636.26    111.04 o 
  -5  18   2       41.10       36.71     25.29 o 
  -4  18   2     1584.52     1635.23     53.92 o 
  -3  18   2      135.41      121.15     24.91 o 
  -2  18   2     1945.87     2101.62     58.51 o 
  -1  18   2       76.43      116.63     28.67 o 
   0  18   2      859.38      848.63     44.12 o 
   1  18   2       93.41       80.22     24.01 o 
   2  18   2     1316.70     1330.27     54.04 o 
   3  18   2      427.36      424.67     46.01 o 
   4  18   2      268.16      388.04     57.78 o 
  -1  19   2      238.29      266.26     26.25 o 
   0  19   2     1105.04     1144.89     56.00 o 
 -15   0   3      218.76      226.98     49.87 o 
 -13   0   3     5162.26     5041.74    131.61 o 
 -11   0   3     6388.38     5856.95    136.55 o 
  -9   0   3    17060.97    17600.20    731.46 o 
  -7   0   3    36952.76    38271.28   1874.18 o 
  -5   0   3    19652.39    20290.51    538.66 o 
  -3   0   3    22088.01    20582.49    496.03 o 
  -1   0   3      166.50      384.13     15.68 o 
   1   0   3    10801.30    10108.90    144.65 o 
   3   0   3    48394.34    53053.43   1313.74 o 
   5   0   3    11444.34    10650.42    327.95 o 
   7   0   3    39358.13    39793.87   1383.43 o 
   9   0   3     3601.11     3696.43     85.09 o 
  11   0   3     8365.47     8353.61    180.59 o 
  13   0   3     3706.94     3542.67    100.30 o 
 -15   1   3      899.88      989.68     97.42 o 
 -14   1   3        0.11      -20.97     20.97 o 
 -13   1   3     4888.24     4536.07    111.28 o 
 -12   1   3        7.68       21.77     17.87 o 
 -11   1   3     9667.06     9633.81    223.46 o 
 -10   1   3      693.53      694.73     22.94 o 
  -9   1   3       49.12      144.98     38.13 o 
  -8   1   3      271.00      348.32     25.77 o 
  -7   1   3    33297.23    33103.38    879.00 o 
  -6   1   3      187.32      225.14     15.52 o 
  -5   1   3     4928.82     5439.67     87.79 o 
  -4   1   3       13.32        6.29      7.23 o 
  -3   1   3     3400.15     3460.31     48.37 o 
  -2   1   3     4959.99     5137.47     62.34 o 
  -1   1   3     6684.88     6790.09     64.95 o 
   0   1   3      290.04      326.68     14.78 o 
   1   1   3     1209.03     1156.07     15.36 o 
   2   1   3     2041.11     1998.31     16.51 o 
   3   1   3     5059.88     4493.29     35.98 o 
   4   1   3     4274.87     4383.66     44.68 o 
   5   1   3     6858.83     6953.73    138.95 o 
   6   1   3      336.61      359.61     13.16 o 
   7   1   3      138.58      197.44     13.51 o 
   8   1   3      469.51      494.67     15.67 o 
   9   1   3       12.51       26.07      8.07 o 
  10   1   3      216.62      215.26     14.07 o 
  11   1   3     3285.07     3175.07     56.77 o 
  12   1   3        7.24       18.36     10.83 o 
  13   1   3        0.22        2.32     12.51 o 
  14   1   3       14.51       -0.33     14.45 o 
 -15   2   3       65.06       88.80     31.64 o 
 -14   2   3       11.91      -18.30     18.30 o 
 -13   2   3     3429.00     3577.30     85.49 o 
 -12   2   3        9.52       19.26      8.35 o 
 -11   2   3       76.76       99.67     13.39 o 
 -10   2   3       16.44       18.08      8.13 o 
  -9   2   3    12275.51    12111.33    238.66 o 
  -8   2   3       76.26      121.71     15.70 o 
  -7   2   3     8916.75     8541.39    161.48 o 
  -6   2   3      161.42      205.84     14.93 o 
  -5   2   3     8998.66     9197.07    167.35 o 
  -4   2   3     4034.14     4231.16     72.08 o 
  -3   2   3    35772.61    36544.38    793.25 o 
  -2   2   3       49.30       77.55      6.02 o 
  -1   2   3    10117.92    10131.03    117.72 o 
   0   2   3     5458.79     5731.24     59.94 o 
   1   2   3    51412.64    57350.29   1253.16 o 
   2   2   3     4475.65     4632.47     56.02 o 
   3   2   3    37660.91    39578.88    709.76 o 
   4   2   3     1708.49     1699.81     25.67 o 
   5   2   3    25543.16    26540.40    385.06 o 
   6   2   3      359.66      381.82      9.94 o 
   7   2   3    23361.62    23426.06    410.99 o 
   8   2   3      760.20      796.02     22.52 o 
   9   2   3     3143.82     3092.41     48.79 o 
  10   2   3      133.56      204.80     17.28 o 
  11   2   3    11732.25    11534.49    191.51 o 
  12   2   3       28.31       45.64     17.61 o 
  13   2   3     3230.93     3289.84     74.82 o 
  14   2   3       17.63       34.61     26.39 o 
 -15   3   3     1159.80     1213.40     57.75 o 
 -14   3   3       18.98       45.12     27.63 o 
 -13   3   3     5487.26     5174.90    167.85 o 
 -12   3   3        7.81       20.89     20.86 o 
 -11   3   3     7767.96     7854.25    212.04 o 
 -10   3   3      182.42      151.57     16.29 o 
  -9   3   3     5628.83     5635.44     81.41 o 
  -8   3   3      553.92      516.54     24.30 o 
  -7   3   3    21988.77    21216.83    504.59 o 
  -6   3   3      162.99      167.94      7.66 o 
  -5   3   3     3976.27     4314.36     51.38 o 
  -4   3   3        4.83        6.30      4.27 o 
  -3   3   3    12015.12    12054.48    222.62 o 
  -2   3   3     1487.11     1712.93     25.56 o 
  -1   3   3    31129.34    33261.20    872.51 o 
   0   3   3     1334.10     1413.60     25.47 o 
   1   3   3    11316.19    12157.11    184.53 o 
   2   3   3     1079.34     1149.99     29.72 o 
   3   3   3    22582.07    23213.13    631.28 o 
   4   3   3     1253.48     1338.67     14.99 o 
   5   3   3     1486.54     1407.29     18.39 o 
   6   3   3     1122.30     1150.77     18.28 o 
   7   3   3       92.42       88.85      7.74 o 
   8   3   3     1734.45     1824.56     33.42 o 
   9   3   3      320.06      320.38     19.12 o 
  10   3   3       11.78       18.39     12.47 o 
  11   3   3      880.21      947.64     32.81 o 
  12   3   3       97.83       81.72     20.11 o 
  13   3   3       12.96       22.04     15.95 o 
  14   3   3       14.94       57.13     33.58 o 
 -14   4   3       13.40       -1.43     27.99 o 
 -13   4   3     3015.24     3192.54     83.94 o 
 -12   4   3        0.93      -19.70     25.33 o 
 -11   4   3       10.11        9.85     18.61 o 
 -10   4   3      115.90      146.40     23.48 o 
  -9   4   3     6432.28     6463.79    121.92 o 
  -8   4   3      615.77      600.35     25.08 o 
  -7   4   3     3795.85     3654.30     68.13 o 
  -6   4   3     1989.62     1967.76     39.12 o 
  -5   4   3      920.89      704.84     24.38 o 
  -4   4   3     1935.42     1896.02     26.61 o 
  -3   4   3    59338.17    62977.75   1545.10 o 
  -2   4   3     4634.49     4638.81     48.56 o 
  -1   4   3    17753.68    18492.44    275.00 o 
   0   4   3     6757.50     6918.00     93.70 o 
   1   4   3    62109.95    68965.98   1950.74 o 
   2   4   3     4247.28     4218.84     73.75 o 
   3   4   3    42211.63    45352.61    994.64 o 
   4   4   3     2180.67     2170.36     22.85 o 
   5   4   3    11477.88    11747.13    140.57 o 
   6   4   3       16.55       35.75      6.27 o 
   7   4   3    40526.61    40766.10    871.37 o 
   8   4   3      381.89      407.25     19.80 o 
   9   4   3     4283.13     4410.18     76.88 o 
  10   4   3      322.13      320.13     32.45 o 
  11   4   3     5847.40     5988.37    120.18 o 
  12   4   3       76.43       92.40     16.09 o 
  13   4   3     2702.99     2706.08     78.30 o 
  14   4   3       19.00       22.99     21.68 o 
 -14   5   3      578.31      615.08     51.44 o 
 -13   5   3     4427.67     4373.57    170.47 o 
 -12   5   3      376.85      381.01     35.81 o 
 -11   5   3     7754.35     7500.97    217.89 o 
 -10   5   3      125.91      126.08     18.77 o 
  -9   5   3     2950.31     2850.41     67.56 o 
  -8   5   3      366.28      374.78     20.50 o 
  -7   5   3    19020.85    18935.96    376.86 o 
  -6   5   3      484.45      514.22     25.16 o 
  -5   5   3       99.10      132.25     34.45 o 
  -4   5   3     2720.80     2765.41     37.04 o 
  -3   5   3    13639.60    13530.30    223.01 o 
  -2   5   3     4140.52     3908.73     76.87 o 
  -1   5   3     7044.87     6706.77    148.96 o 
   0   5   3     7188.89     7084.66    104.68 o 
   1   5   3      438.22      458.58     16.67 o 
   2   5   3      818.78      856.80     13.15 o 
   3   5   3    17628.46    18566.79    427.76 o 
   4   5   3      703.89      723.56     14.60 o 
   5   5   3     2907.41     2797.77     35.02 o 
   6   5   3     4888.90     5023.12     71.15 o 
   7   5   3       52.49       69.40      6.61 o 
   8   5   3      661.96      690.30     25.27 o 
   9   5   3       29.29       30.27     10.30 o 
  10   5   3      698.07      745.46     24.77 o 
  11   5   3     2889.98     2784.76     69.80 o 
  12   5   3       86.29       82.61     15.98 o 
  13   5   3      102.22      126.19     26.43 o 
 -14   6   3      132.00      156.19     40.40 o 
 -13   6   3     2412.46     2429.76     95.85 o 
 -12   6   3        3.31        9.41     21.57 o 
 -11   6   3      656.06      743.84     66.83 o 
 -10   6   3      573.64      596.39     46.18 o 
  -9   6   3     9760.90     9821.03    217.62 o 
  -8   6   3       69.86       53.86     14.31 o 
  -7   6   3     8650.76     8381.32    181.63 o 
  -6   6   3     1247.02     1205.73     37.73 o 
  -5   6   3     5572.95     5743.54    103.97 o 
  -4   6   3     4059.96     4089.55     54.50 o 
  -3   6   3    66801.70    72202.58   2187.46 o 
  -2   6   3      234.58      250.64     13.31 o 
  -1   6   3    17228.15    16942.74    422.17 o 
   0   6   3     3041.24     3088.21     38.57 o 
   1   6   3    45030.66    48282.61   1260.07 o 
   2   6   3     1560.60     1503.46     19.25 o 
   3   6   3    44423.48    48089.17   1261.64 o 
   4   6   3     3504.46     3674.61     43.64 o 
   5   6   3    15619.18    15736.99    240.58 o 
   6   6   3      181.63      187.08      9.53 o 
   7   6   3    24581.79    24079.26    440.78 o 
   8   6   3      313.31      347.04     14.36 o 
   9   6   3     5240.29     5322.16     92.15 o 
  10   6   3      630.88      584.96     33.47 o 
  11   6   3     5270.48     5302.85    116.51 o 
  12   6   3      469.25      422.12     41.20 o 
  13   6   3     2287.66     2098.57     96.31 o 
 -14   7   3      221.32      120.26     62.08 o 
 -13   7   3     3387.29     3486.13    135.13 o 
 -12   7   3      326.63      337.40     36.56 o 
 -11   7   3     4536.25     4466.92    123.34 o 
 -10   7   3      181.14      199.92     21.99 o 
  -9   7   3     3620.89     3444.09     77.60 o 
  -8   7   3     1210.98     1158.35     39.61 o 
  -7   7   3     9051.64     8806.78    184.59 o 
  -6   7   3      219.65      219.47     20.58 o 
  -5   7   3      953.59      948.89     15.08 o 
  -4   7   3     5622.85     5445.29     78.43 o 
  -3   7   3     8338.57     8285.02    144.19 o 
  -2   7   3     1481.29     1381.57     25.76 o 
  -1   7   3     1904.41     1734.72     25.34 o 
   0   7   3      308.10      411.38     10.86 o 
   1   7   3      738.70      915.29     15.48 o 
   2   7   3       22.31       29.43      5.15 o 
   3   7   3     6401.37     6228.57    101.89 o 
   4   7   3      153.77      170.17      8.52 o 
   5   7   3     1026.85     1009.06     14.77 o 
   6   7   3      515.32      532.84     21.71 o 
   7   7   3      298.17      291.71     14.46 o 
   8   7   3        7.08        8.57      9.74 o 
   9   7   3       10.21       27.53     11.35 o 
  10   7   3      244.45      270.06     18.49 o 
  11   7   3     1153.56     1128.75     33.55 o 
  12   7   3       79.72       85.64     29.53 o 
  13   7   3      117.56       91.59     57.25 o 
 -13   8   3     1373.43     1417.48    106.65 o 
 -12   8   3      238.61      196.88     32.85 o 
 -11   8   3      841.04      904.92     41.45 o 
 -10   8   3      359.22      418.85     39.95 o 
  -9   8   3     6688.07     6472.65    184.29 o 
  -8   8   3      785.98      922.04     39.88 o 
  -7   8   3     5535.91     5294.97    122.58 o 
  -6   8   3     3128.87     3077.44     68.23 o 
  -5   8   3     4232.30     4133.00     64.87 o 
  -4   8   3      100.20       92.76      9.15 o 
  -3   8   3    18171.47    18187.96    428.92 o 
  -2   8   3       16.70       18.69      7.22 o 
  -1   8   3     6752.05     6329.24     91.07 o 
   0   8   3     1241.16     1214.91     29.41 o 
   1   8   3    14076.57    14243.32    215.00 o 
   2   8   3     1931.44     1914.79     33.99 o 
   3   8   3    10271.88    10159.32    132.97 o 
   4   8   3     2413.67     2287.68     32.30 o 
   5   8   3     7589.14     7566.81    102.11 o 
   6   8   3       67.18       60.17      7.27 o 
   7   8   3    14421.36    14411.14    295.48 o 
   8   8   3      429.29      370.18     28.47 o 
   9   8   3     3202.69     3201.87     55.97 o 
  10   8   3        3.58       16.03     11.56 o 
  11   8   3     5120.19     4853.87    147.73 o 
  12   8   3      206.01      179.66     63.68 o 
 -13   9   3     2714.01     2767.77    199.22 o 
 -12   9   3      807.73      783.13     52.03 o 
 -11   9   3     4258.35     4198.48    127.05 o 
 -10   9   3     1394.83     1279.05     50.48 o 
  -9   9   3     2300.18     2215.26     72.42 o 
  -8   9   3       62.46       49.71     24.03 o 
  -7   9   3     5378.82     5253.10    116.44 o 
  -6   9   3     2146.83     2188.01     34.69 o 
  -5   9   3     6225.33     6271.89     95.37 o 
  -4   9   3     2376.29     2434.70     44.26 o 
  -3   9   3     9358.39     9282.21    166.99 o 
  -2   9   3     1064.31      945.94     19.73 o 
  -1   9   3     5651.97     5519.21     99.04 o 
   0   9   3     4136.46     3979.44     90.17 o 
   1   9   3      223.45      277.09     16.31 o 
   2   9   3       35.35       45.66      7.12 o 
   3   9   3     1309.09     1349.56     25.27 o 
   4   9   3     2484.02     2470.43     31.76 o 
   5   9   3      101.36      169.51     28.05 o 
   6   9   3      256.74      272.36     15.34 o 
   7   9   3      192.34      222.65     14.55 o 
   8   9   3     1218.34     1221.05     31.98 o 
   9   9   3        5.14       19.61      9.23 o 
  10   9   3      204.39      153.27     15.85 o 
  11   9   3      859.19      852.32     74.04 o 
  12   9   3        5.32       13.09     50.51 o 
 -13  10   3     1067.79      960.58     74.27 o 
 -12  10   3       40.20       26.40     21.34 o 
 -11  10   3     1122.24     1088.99     45.89 o 
 -10  10   3      970.08      914.79     50.03 o 
  -9  10   3     3755.76     3591.65    132.53 o 
  -8  10   3      769.69      810.05     41.54 o 
  -7  10   3     3834.80     3613.27    104.86 o 
  -6  10   3      221.17      250.41     13.23 o 
  -5  10   3     4694.58     4558.11     77.65 o 
  -4  10   3        1.92       -7.39     10.90 o 
  -3  10   3    10836.97    10283.67    216.19 o 
  -2  10   3      247.89      255.88     12.84 o 
  -1  10   3     3576.33     3509.82     51.72 o 
   0  10   3     2597.33     2581.30     49.16 o 
   1  10   3     7106.85     7080.17    159.84 o 
   2  10   3     1015.01      930.35     23.15 o 
   3  10   3     6978.06     7179.93    107.47 o 
   4  10   3      238.66      259.47      9.48 o 
   5  10   3    10843.61    10844.15    181.85 o 
   6  10   3        1.44        5.37      6.99 o 
   7  10   3     6564.65     6304.16    190.27 o 
   8  10   3      162.70      174.42     21.86 o 
   9  10   3     2036.09     1947.91    145.26 o 
  10  10   3      669.33      762.93     64.68 o 
  11  10   3     3471.73     3825.35    255.25 o 
  12  10   3      174.46      214.76     74.85 o 
 -12  11   3      677.04      661.14     65.90 o 
 -11  11   3     2230.41     2149.40    113.01 o 
 -10  11   3      341.02      334.57     40.29 o 
  -9  11   3     1617.07     1626.75     56.93 o 
  -8  11   3       96.64       74.73     24.31 o 
  -7  11   3     6557.33     6275.60    159.48 o 
  -6  11   3       43.84       44.22     11.35 o 
  -5  11   3     1986.62     2040.80     48.03 o 
  -4  11   3     1837.16     1858.89     38.20 o 
  -3  11   3     4222.96     4137.87     64.84 o 
  -2  11   3      647.94      644.61     19.93 o 
  -1  11   3     1678.87     1726.04     34.05 o 
   0  11   3     2557.22     2522.82     79.33 o 
   1  11   3       50.28       67.62     11.70 o 
   2  11   3       35.43       35.64     11.82 o 
   3  11   3      922.93      847.03     21.88 o 
   4  11   3      125.51      151.60     13.89 o 
   5  11   3       99.39      104.09     11.90 o 
   6  11   3     1126.49     1131.64     26.66 o 
   7  11   3      124.98      132.01      8.16 o 
   8  11   3     1634.14     1547.21     91.81 o 
   9  11   3       10.77        7.57     29.97 o 
  10  11   3      309.62      382.13     66.92 o 
  11  11   3      313.47      292.39    135.78 o 
 -11  12   3     1141.86     1188.27     79.43 o 
 -10  12   3      505.05      488.45     35.06 o 
  -9  12   3     2076.52     2096.97     68.32 o 
  -8  12   3     1105.26     1069.76     60.85 o 
  -7  12   3     6292.59     5918.26    142.93 o 
  -6  12   3     2835.73     2649.41     61.24 o 
  -5  12   3     4242.33     4181.94     84.87 o 
  -4  12   3     1073.54     1103.39     31.45 o 
  -3  12   3     3204.16     3181.39     60.45 o 
  -2  12   3        0.36       29.74     11.24 o 
  -1  12   3    13287.01    13160.27    233.13 o 
   0  12   3      824.09      859.43     30.95 o 
   1  12   3    13385.97    13245.91    227.58 o 
   2  12   3      606.77      680.08     21.49 o 
   3  12   3     6648.50     6615.43    207.08 o 
   4  12   3     1495.91     1565.52     43.36 o 
   5  12   3     6244.37     6107.95    175.29 o 
   6  12   3      626.74      616.97     34.18 o 
   7  12   3     6368.11     5809.10    199.66 o 
   8  12   3       48.39       53.38     33.49 o 
   9  12   3     3608.49     3788.62    169.90 o 
  10  12   3      113.00      109.36     44.18 o 
 -11  13   3     2077.48     1982.89    103.85 o 
 -10  13   3       94.47       45.04     34.38 o 
  -9  13   3     1505.19     1534.05     58.65 o 
  -8  13   3       38.92       52.47     28.70 o 
  -7  13   3     2001.79     1983.70     67.10 o 
  -6  13   3       86.08      100.72     12.81 o 
  -5  13   3     2786.41     2806.11     68.00 o 
  -4  13   3       33.12       34.46     13.54 o 
  -3  13   3     1286.21     1302.84     32.27 o 
  -2  13   3      762.63      832.80     30.39 o 
  -1  13   3      352.30      357.57     18.35 o 
   0  13   3     1495.74     1524.04     38.52 o 
   1  13   3      203.90      201.65     23.53 o 
   2  13   3      408.35      423.47     20.92 o 
   3  13   3      180.85      235.65     15.33 o 
   4  13   3       43.67       61.56      9.50 o 
   5  13   3      182.37      198.91     13.51 o 
   6  13   3      686.41      661.32     25.64 o 
   7  13   3      387.69      322.81     25.42 o 
   8  13   3      265.65      307.87     41.92 o 
   9  13   3      124.73      175.48     56.38 o 
  10  13   3      343.20      426.98    102.69 o 
 -10  14   3       77.04       90.81     24.87 o 
  -9  14   3      979.82      995.97     56.76 o 
  -8  14   3      516.07      535.93     40.12 o 
  -7  14   3     2051.90     2026.11     76.21 o 
  -6  14   3     1203.44     1236.11     34.49 o 
  -5  14   3     3165.96     3247.94     70.59 o 
  -4  14   3      101.53       97.87     15.44 o 
  -3  14   3     5297.62     5115.79    102.95 o 
  -2  14   3      132.88      131.81     16.16 o 
  -1  14   3     6522.30     6378.68    126.17 o 
   0  14   3     1191.15     1255.31     39.39 o 
   1  14   3     4504.53     4562.48     81.00 o 
   2  14   3      638.12      736.09     23.64 o 
   3  14   3     5749.41     5611.43    147.25 o 
   4  14   3     1339.83     1325.25     62.16 o 
   5  14   3     4296.18     4385.31    189.27 o 
   6  14   3       65.11       45.43     13.08 o 
   7  14   3     3019.76     3191.43    135.17 o 
   8  14   3       48.95       53.07     31.72 o 
   9  14   3     2812.71     3079.59    162.26 o 
  -9  15   3     2533.10     2485.70     98.15 o 
  -8  15   3      445.77      439.56     40.12 o 
  -7  15   3      751.32      702.78     40.68 o 
  -6  15   3        1.74       19.93     13.11 o 
  -5  15   3     1957.49     1975.73     57.08 o 
  -4  15   3      861.67      854.73     32.52 o 
  -3  15   3      908.68     1112.05     82.82 o 
  -2  15   3     1682.73     1802.45     47.16 o 
  -1  15   3     1513.78     1680.95     49.29 o 
   0  15   3      504.51      511.42     27.85 o 
   1  15   3      534.18      549.82     34.21 o 
   2  15   3       42.06       73.08     20.02 o 
   3  15   3       54.57       77.37     15.01 o 
   4  15   3       70.61       47.29     13.71 o 
   5  15   3      239.14      227.45     20.46 o 
   6  15   3      808.08     1078.01     77.12 o 
   7  15   3       13.41       30.93     33.46 o 
   8  15   3      170.30      181.16     47.39 o 
  -8  16   3       87.11       81.89     26.35 o 
  -7  16   3      925.13     1003.90     49.73 o 
  -6  16   3      668.51      234.28    187.89 o 
  -5  16   3     1944.84     1892.63     68.92 o 
  -4  16   3       70.19       76.29     30.02 o 
  -3  16   3     2558.98     2446.09     65.10 o 
  -2  16   3       47.55       53.75     16.38 o 
  -1  16   3     3162.82     3450.04     77.31 o 
   0  16   3      612.22      584.56     46.83 o 
   1  16   3     2000.69     1947.21    105.14 o 
   2  16   3       29.13        8.85     18.38 o 
   3  16   3     4114.94     4035.56    136.72 o 
   4  16   3      621.12      595.23     36.12 o 
   5  16   3     3445.25     3666.56    151.10 o 
   6  16   3       29.28       63.47     35.39 o 
   7  16   3     1486.53     1588.03     90.02 o 
  -6  17   3       20.82        6.10     23.14 o 
  -5  17   3     1271.79     1266.30     73.13 o 
  -4  17   3      181.13      174.92     29.71 o 
  -3  17   3      757.32      748.52     38.93 o 
  -2  17   3      340.15      358.80     31.30 o 
  -1  17   3      459.13      495.90     30.43 o 
   0  17   3      468.12      491.31     32.08 o 
   1  17   3      832.04      908.88     43.42 o 
   2  17   3       10.42       -3.71     13.98 o 
   3  17   3       16.19       15.99     21.98 o 
   4  17   3       50.18       12.04     27.95 o 
   5  17   3        1.00       -6.15     30.59 o 
   6  17   3      254.21      290.23     45.99 o 
  -5  18   3     1827.44     1776.67     74.51 o 
  -4  18   3        0.58       23.08     18.80 o 
  -3  18   3     1261.41     1349.67     50.86 o 
  -2  18   3      110.06       56.95     25.89 o 
  -1  18   3     2781.83     2976.16     85.79 o 
   0  18   3      129.40      121.57     21.61 o 
   1  18   3     2056.42     2051.31     70.01 o 
   2  18   3      150.09      201.05     29.38 o 
   3  18   3     2416.84     2602.14    111.03 o 
   4  18   3      501.12      536.10     54.15 o 
 -14   0   4     2939.11     2865.36    128.72 o 
 -12   0   4      858.90      777.25     31.57 o 
 -10   0   4     4778.91     4793.54    214.96 o 
  -8   0   4     5440.18     5428.79    195.84 o 
  -6   0   4     5677.61     6106.84    135.84 o 
  -4   0   4    10552.22    10140.28    229.33 o 
  -2   0   4     4324.29     4169.42     75.29 o 
   0   0   4    11856.07    13129.57    224.05 o 
   2   0   4      207.78      165.93     13.76 o 
   4   0   4    29303.77    30295.94    611.43 o 
   6   0   4     2487.31     2891.88     94.48 o 
   8   0   4    15410.79    15629.63    403.25 o 
  10   0   4     4309.47     4382.78    101.48 o 
  12   0   4     1734.58     1703.78     64.04 o 
  14   0   4     1526.20     1506.39     74.21 o 
 -15   1   4        2.87       41.50     42.70 o 
 -14   1   4      719.68      819.29     81.49 o 
 -13   1   4       21.95       28.04     12.13 o 
 -12   1   4     6472.90     6051.86    258.11 o 
 -11   1   4        3.90        4.97     22.35 o 
 -10   1   4    26442.23    26639.23    936.07 o 
  -9   1   4     1437.92     1443.47     58.30 o 
  -8   1   4     1052.28     1067.92     34.24 o 
  -7   1   4       64.21      100.46     17.07 o 
  -6   1   4    50131.99    48540.43   1501.90 o 
  -5   1   4      288.80      287.35     14.43 o 
  -4   1   4    28460.00    28836.54    583.17 o 
  -3   1   4     8896.99     8794.48    127.99 o 
  -2   1   4    33187.87    34714.11    648.09 o 
  -1   1   4     3249.30     3204.10     37.58 o 
   0   1   4    93910.02   102765.78   2911.32 o 
   1   1   4    53521.38    59898.79   1189.01 o 
   2   1   4     3565.71     3369.50     29.34 o 
   3   1   4      140.97      155.26      5.06 o 
   4   1   4    40231.30    38397.88    648.13 o 
   5   1   4     2323.16     2509.82     28.59 o 
   6   1   4     9282.24     9203.39    139.65 o 
   7   1   4       47.61       53.20     10.76 o 
   8   1   4     7508.23     7325.17    120.99 o 
   9   1   4      135.07      153.18     13.44 o 
  10   1   4    14012.97    13929.92    231.25 o 
  11   1   4      191.62      193.07     15.72 o 
  12   1   4      367.26      368.74     20.19 o 
  13   1   4        2.91       17.22     11.98 o 
  14   1   4     2000.38     2019.09     62.13 o 
 -15   2   4       41.35       57.96     34.50 o 
 -14   2   4     3705.00     3541.95    100.79 o 
 -13   2   4        5.73       51.42     44.42 o 
 -12   2   4      849.54      753.89     34.79 o 
 -11   2   4       10.84        3.21      7.13 o 
 -10   2   4     9909.33     9623.03    321.20 o 
  -9   2   4      205.49      221.32     29.29 o 
  -8   2   4     2112.66     2102.98     61.82 o 
  -7   2   4     1093.80      964.17     35.18 o 
  -6   2   4     1772.72     2034.82     58.76 o 
  -5   2   4     7688.61     8131.87    142.26 o 
  -4   2   4    23907.42    24364.00    459.66 o 
  -3   2   4       86.47       74.93      8.79 o 
  -2   2   4    11398.47    11328.85    131.95 o 
  -1   2   4    43850.98    48041.04    930.04 o 
   0   2   4    38636.32    42194.73   1045.63 o 
   1   2   4    16031.58    16745.91    288.28 o 
   2   2   4     4630.09     4830.09     43.15 o 
   3   2   4      422.25      420.94     10.54 o 
   4   2   4    14664.50    14806.76    178.42 o 
   5   2   4        0.67       12.10      5.21 o 
   6   2   4      303.19      285.06     11.86 o 
   7   2   4        1.84        8.64      5.78 o 
   8   2   4     8448.26     8203.06    116.52 o 
   9   2   4      100.25      106.73     11.04 o 
  10   2   4      400.22      434.21     24.43 o 
  11   2   4       83.79       88.71     12.04 o 
  12   2   4     2642.25     2494.05     47.73 o 
  13   2   4        3.31       -3.83     13.58 o 
  14   2   4     2060.97     1957.69    107.53 o 
 -15   3   4       71.13       58.22     37.49 o 
 -14   3   4     1529.34     1500.02     75.54 o 
 -13   3   4      124.10      159.68     31.79 o 
 -12   3   4     3707.25     3816.09    159.54 o 
 -11   3   4      448.48      438.90     39.24 o 
 -10   3   4     8930.21     8525.04    182.70 o 
  -9   3   4      370.64      397.41     28.95 o 
  -8   3   4     2989.85     2923.29     66.19 o 
  -7   3   4     1581.69     1680.01     27.70 o 
  -6   3   4    34677.85    34542.74    809.33 o 
  -5   3   4      519.01      583.53     22.53 o 
  -4   3   4    24469.34    24776.41    471.27 o 
  -3   3   4      128.37      111.40      9.57 o 
  -2   3   4    19601.54    19149.22    284.13 o 
  -1   3   4     2804.38     2984.03     33.99 o 
   0   3   4    46647.95    48386.26   1054.96 o 
   1   3   4      209.74      199.34     11.17 o 
   2   3   4     8534.95     8458.52    138.84 o 
   3   3   4        0.69       17.02      6.29 o 
   4   3   4    34922.71    35486.50    799.74 o 
   5   3   4        3.68        6.88      5.43 o 
   6   3   4     9538.82     9656.38    117.15 o 
   7   3   4      281.07      293.70     10.12 o 
   8   3   4     9235.40     9053.82    152.83 o 
   9   3   4       70.72       70.38     11.57 o 
  10   3   4     6213.91     6497.97    122.00 o 
  11   3   4      600.85      651.95     30.76 o 
  12   3   4      458.49      517.74     25.18 o 
  13   3   4       47.15       46.83     17.85 o 
 -14   4   4     4690.98     4641.18    159.99 o 
 -13   4   4        7.86       -9.43     36.52 o 
 -12   4   4      290.11      298.37     38.64 o 
 -11   4   4      249.56      197.91     41.24 o 
 -10   4   4     2496.97     2397.72     65.67 o 
  -9   4   4        2.96       -4.65     13.17 o 
  -8   4   4      406.77      492.05     39.29 o 
  -7   4   4     2177.58     2275.19     33.61 o 
  -6   4   4      725.98      797.66     14.05 o 
  -5   4   4     1387.93     1457.93     34.40 o 
  -4   4   4    15741.24    16583.01    283.59 o 
  -3   4   4     3721.04     3901.50     47.58 o 
  -2   4   4      920.49      775.93     14.20 o 
  -1   4   4      550.80      614.02     22.23 o 
   0   4   4     3200.86     3143.35     34.16 o 
   1   4   4       20.31       40.06      3.35 o 
   2   4   4       93.33      106.68     10.28 o 
   3   4   4     1639.97     1511.51     29.38 o 
   4   4   4     2175.14     2045.66     21.62 o 
   5   4   4       12.20       26.60      5.60 o 
   6   4   4      563.06      580.25     16.64 o 
   7   4   4     1058.93     1129.21     27.11 o 
   8   4   4     4954.68     4669.88    150.45 o 
   9   4   4        7.90       21.44     11.51 o 
  10   4   4      689.02      681.93     33.31 o 
  11   4   4       22.49       48.15     13.57 o 
  12   4   4     1541.71     1518.01     49.50 o 
  13   4   4        6.72        3.59     16.25 o 
 -14   5   4     1440.05     1519.86     90.94 o 
 -13   5   4      528.13      563.27     54.09 o 
 -12   5   4     1093.15     1069.27    137.84 o 
 -11   5   4      703.54      764.18     49.89 o 
 -10   5   4    12773.64    12669.49    299.00 o 
  -9   5   4      206.39      193.28     22.09 o 
  -8   5   4     9342.00     9196.57    181.33 o 
  -7   5   4     2122.05     2089.77     52.79 o 
  -6   5   4    36305.42    36552.17    888.16 o 
  -5   5   4      370.24      320.78     15.43 o 
  -4   5   4    26128.38    26673.60    462.32 o 
  -3   5   4     5939.93     5946.52     73.90 o 
  -2   5   4    28607.72    27864.82    500.16 o 
  -1   5   4     1564.11     1847.18     24.05 o 
   0   5   4    45949.77    46643.36   1144.39 o 
   1   5   4      754.87      646.36     23.82 o 
   2   5   4    21819.25    22653.13    519.88 o 
   3   5   4      146.56      200.34     28.91 o 
   4   5   4    30596.44    32351.54    727.98 o 
   5   5   4      179.34      188.86      8.41 o 
   6   5   4     3824.12     3747.03     44.19 o 
   7   5   4      509.59      534.15     16.43 o 
   8   5   4     6544.13     6756.69    105.11 o 
   9   5   4      312.30      312.32     17.02 o 
  10   5   4     6032.56     6262.82    117.95 o 
  11   5   4      552.43      568.31     23.43 o 
  12   5   4      231.52      259.46     22.68 o 
  13   5   4       16.13       35.79     31.37 o 
 -14   6   4     3592.48     3674.33    138.72 o 
 -13   6   4        0.01      -20.47     31.44 o 
 -12   6   4        5.25       -7.18     21.68 o 
 -11   6   4      392.35      417.64     28.77 o 
 -10   6   4      486.83      455.70     31.14 o 
  -9   6   4      654.24      699.74     33.16 o 
  -8   6   4     1134.99     1237.76     50.21 o 
  -7   6   4      236.20      209.46     17.90 o 
  -6   6   4      155.18      177.62     23.41 o 
  -5   6   4     1223.53     1086.76     31.39 o 
  -4   6   4      942.06      845.85     25.81 o 
  -3   6   4       10.68       33.27     16.24 o 
  -2   6   4     2518.41     2311.79     38.93 o 
  -1   6   4      905.61      923.08     22.37 o 
   0   6   4      310.88      346.37     13.32 o 
   1   6   4     2358.60     2463.04     37.68 o 
   2   6   4     1546.18     1538.48     17.73 o 
   3   6   4     4553.30     4440.89     93.18 o 
   4   6   4     4452.23     4536.71     72.08 o 
   5   6   4     1091.07     1037.57     15.64 o 
   6   6   4       77.17       74.22     14.41 o 
   7   6   4       49.83       45.38      6.62 o 
   8   6   4     6655.67     6351.13    202.89 o 
   9   6   4     1515.38     1509.80     36.22 o 
  10   6   4     1427.89     1335.51     43.60 o 
  11   6   4      213.72      224.39     18.86 o 
  12   6   4     1514.65     1479.65     80.18 o 
  13   6   4       81.63       93.11     37.28 o 
 -14   7   4     1616.42     1624.69     85.37 o 
 -13   7   4      320.50      340.27     42.37 o 
 -12   7   4     2102.07     2142.47     99.11 o 
 -11   7   4      969.66      975.47     51.36 o 
 -10   7   4    11495.83    11147.20    274.14 o 
  -9   7   4        1.63       22.02     21.34 o 
  -8   7   4     5712.68     5564.58    110.59 o 
  -7   7   4      286.69      281.95     22.60 o 
  -6   7   4    22014.22    21275.84    518.07 o 
  -5   7   4      236.35      251.63      9.76 o 
  -4   7   4    19252.08    19269.57    378.86 o 
  -3   7   4     2049.58     2005.67     32.87 o 
  -2   7   4    20210.40    20133.89    390.32 o 
  -1   7   4     2537.08     2312.61     59.33 o 
   0   7   4    19634.37    18849.53    344.49 o 
   1   7   4      287.24      227.41     12.26 o 
   2   7   4     9608.00     9648.90    148.39 o 
   3   7   4       11.36       26.28     17.98 o 
   4   7   4    23899.17    24637.09    640.91 o 
   5   7   4      606.65      568.59     13.96 o 
   6   7   4     3415.09     3511.88     62.51 o 
   7   7   4     1280.79     1256.77     26.75 o 
   8   7   4     1395.06     1403.68     39.56 o 
   9   7   4      433.39      413.89     17.26 o 
  10   7   4     5132.51     5248.74    128.33 o 
  11   7   4       16.45        9.48     17.11 o 
  12   7   4     1036.90     1237.22    187.31 o 
  13   7   4      131.32      150.48     63.85 o 
 -13   8   4      160.64      183.48     40.73 o 
 -12   8   4      437.28      427.64     35.12 o 
 -11   8   4      116.55       96.12     21.76 o 
 -10   8   4     5837.83     5610.42    146.88 o 
  -9   8   4       71.20      124.45     19.91 o 
  -8   8   4     1935.64     1965.71     56.50 o 
  -7   8   4      615.30      602.73     31.09 o 
  -6   8   4      145.09      150.82     18.88 o 
  -5   8   4     1520.90     1452.60     30.61 o 
  -4   8   4     6457.30     6252.46    114.44 o 
  -3   8   4      233.28      199.01     12.11 o 
  -2   8   4       71.17      124.43     37.92 o 
  -1   8   4        4.74       12.60      9.71 o 
   0   8   4      880.57      897.71     28.30 o 
   1   8   4     4889.75     4974.86     87.30 o 
   2   8   4      153.74      142.50     10.08 o 
   3   8   4     4072.66     4056.18     47.09 o 
   4   8   4     4626.28     4790.44     50.26 o 
   5   8   4     2925.89     3035.70     56.05 o 
   6   8   4      283.38      278.04     20.36 o 
   7   8   4      308.94      299.98     18.16 o 
   8   8   4     3522.73     3394.21     53.93 o 
   9   8   4      183.03      161.09     13.38 o 
  10   8   4      881.84      802.90     33.69 o 
  11   8   4      417.82      477.39     53.58 o 
  12   8   4     1933.80     2107.02    167.54 o 
 -13   9   4      220.19      205.40     91.14 o 
 -12   9   4     2846.18     2783.11     84.93 o 
 -11   9   4      332.69      263.99     29.98 o 
 -10   9   4     5166.40     5252.46    182.77 o 
  -9   9   4      539.80      567.93     38.26 o 
  -8   9   4     3234.66     3063.34     97.82 o 
  -7   9   4      164.99      152.35     20.93 o 
  -6   9   4    10803.04    10673.65    183.51 o 
  -5   9   4     2293.20     2228.83     38.21 o 
  -4   9   4    15955.22    15961.08    296.56 o 
  -3   9   4     3370.27     3346.77     55.61 o 
  -2   9   4    10770.15    10402.96    182.68 o 
  -1   9   4     3126.75     3143.77     63.52 o 
   0   9   4    24326.20    24996.33    457.84 o 
   1   9   4     1044.34     1156.27     26.28 o 
   2   9   4     6336.86     6379.35    126.66 o 
   3   9   4      927.78      882.35     13.40 o 
   4   9   4    14976.42    15236.62    229.71 o 
   5   9   4      624.43      586.84     12.83 o 
   6   9   4     8373.08     8308.70    124.91 o 
   7   9   4     1996.42     1885.60     68.30 o 
   8   9   4     3244.80     3133.12    109.31 o 
   9   9   4      467.56      430.18     47.19 o 
  10   9   4     3917.14     4163.02    163.69 o 
  11   9   4      448.13      466.87     84.51 o 
  12   9   4     1276.33     1443.29    141.56 o 
 -13  10   4       48.11       25.72     42.75 o 
 -12  10   4      643.88      681.49     50.18 o 
 -11  10   4        8.70       -0.63     21.29 o 
 -10  10   4     2093.88     2055.95     69.41 o 
  -9  10   4      245.53      264.41     27.90 o 
  -8  10   4     3104.53     3046.40     91.53 o 
  -7  10   4     1393.79     1333.33     62.24 o 
  -6  10   4     3347.85     3233.50     51.85 o 
  -5  10   4        9.29       22.60     13.34 o 
  -4  10   4     3967.38     3984.73     88.68 o 
  -3  10   4       42.73       64.95     13.05 o 
  -2  10   4       21.17       55.50     11.63 o 
  -1  10   4       90.03      115.97     14.84 o 
   0  10   4      380.11      408.70     16.52 o 
   1  10   4     3654.17     3670.48     69.23 o 
   2  10   4       48.65       65.17     11.15 o 
   3  10   4      253.10      259.59     17.69 o 
   4  10   4      404.73      394.45      9.09 o 
   5  10   4      169.28      158.07     12.94 o 
   6  10   4     4270.04     4143.58     69.83 o 
   7  10   4      143.17      128.49     12.20 o 
   8  10   4     2542.25     2244.23    115.15 o 
   9  10   4       25.67       24.29     30.76 o 
  10  10   4      908.81      847.34    100.30 o 
  11  10   4      338.11      431.23     90.26 o 
 -12  11   4     2139.41     2129.60     75.82 o 
 -11  11   4      431.37      495.00     37.76 o 
 -10  11   4     2809.87     2871.55    152.17 o 
  -9  11   4      250.70      269.57     28.91 o 
  -8  11   4     3987.29     3914.17    130.10 o 
  -7  11   4      408.78      404.79     29.85 o 
  -6  11   4    14119.01    13525.27    263.42 o 
  -5  11   4        8.89       24.71     13.40 o 
  -4  11   4     2330.65     2356.70     49.77 o 
  -3  11   4     1458.28     1500.80     38.03 o 
  -2  11   4    11179.69    10947.13    247.45 o 
  -1  11   4     2300.09     2177.43     50.27 o 
   0  11   4    20001.47    20488.74    395.78 o 
   1  11   4      544.34      555.41     34.95 o 
   2  11   4     8029.36     8046.68    200.41 o 
   3  11   4       83.83      105.95      7.59 o 
   4  11   4    12006.79    12046.20    257.75 o 
   5  11   4      456.74      446.82     12.32 o 
   6  11   4     6507.17     6215.86    195.73 o 
   7  11   4     3367.91     3257.75    165.18 o 
   8  11   4     3867.22     4127.43    135.26 o 
   9  11   4      186.48      162.94     79.80 o 
  10  11   4     3206.14     3519.96    198.37 o 
  11  11   4       52.78       17.00     56.40 o 
 -11  12   4      265.45      108.04     43.16 o 
 -10  12   4      652.55      636.96    197.23 o 
  -9  12   4      987.16     1112.17     64.56 o 
  -8  12   4      391.92      458.01     61.27 o 
  -7  12   4     1519.84     1489.14     61.92 o 
  -6  12   4       91.33      126.85     12.92 o 
  -5  12   4     2125.54     2047.46     47.15 o 
  -4  12   4      105.14      137.88     17.70 o 
  -3  12   4      424.05      450.01     38.16 o 
  -2  12   4      342.41      365.58     21.04 o 
  -1  12   4      812.30      770.70     25.53 o 
   0  12   4      246.11      235.80     19.23 o 
   1  12   4     3912.97     3961.55     69.72 o 
   2  12   4      302.90      278.97     12.56 o 
   3  12   4      956.28      957.74     32.54 o 
   4  12   4     1999.81     1880.08     54.75 o 
   5  12   4     1264.08     1231.62     54.40 o 
   6  12   4     1816.53     1835.76     85.34 o 
   7  12   4      183.23      141.34     30.71 o 
   8  12   4     1103.52     1134.86     66.06 o 
   9  12   4      236.56      257.98     77.50 o 
  10  12   4      586.66      582.62    174.20 o 
 -11  13   4       31.50       19.82     21.05 o 
 -10  13   4     1951.05     2052.43    103.08 o 
  -9  13   4      144.20      112.91     30.99 o 
  -8  13   4     2780.89     2758.00     84.89 o 
  -7  13   4      206.10      164.17     22.15 o 
  -6  13   4     5550.05     5231.13    145.87 o 
  -5  13   4       86.42       85.77     18.38 o 
  -4  13   4     7438.42     7381.32    177.21 o 
  -3  13   4     1777.18     1778.26     54.40 o 
  -2  13   4     6404.73     6381.22    133.24 o 
  -1  13   4       77.35      105.09     15.23 o 
   0  13   4     7853.07     8101.65    143.51 o 
   1  13   4      273.66      270.93     20.17 o 
   2  13   4     3901.37     3935.27     81.27 o 
   3  13   4        1.72       -2.97     11.81 o 
   4  13   4     5235.20     5118.79    173.93 o 
   5  13   4      153.16      146.73     13.35 o 
   6  13   4     5737.24     6265.24    191.15 o 
   7  13   4      378.21      359.14     50.23 o 
   8  13   4     1537.08     1562.23     82.72 o 
   9  13   4       53.46       78.04     34.93 o 
 -10  14   4      330.34      362.48     42.02 o 
  -9  14   4      465.92      516.20     39.87 o 
  -8  14   4      561.60      549.38     38.07 o 
  -7  14   4      708.82      666.42     52.18 o 
  -6  14   4      116.09      116.52     14.50 o 
  -5  14   4      327.84      382.71     49.90 o 
  -4  14   4       32.81       10.91     16.73 o 
  -3  14   4     1025.91      948.01     49.90 o 
  -2  14   4        0.46       30.36     17.74 o 
  -1  14   4      198.06      215.08     26.06 o 
   0  14   4        6.12       -3.11     10.60 o 
   1  14   4      630.83      631.26     23.25 o 
   2  14   4      743.26      681.64     21.71 o 
   3  14   4      811.36      819.47     31.62 o 
   4  14   4      558.71      560.06     22.72 o 
   5  14   4       40.17       39.66      9.37 o 
   6  14   4      105.32      143.59     34.69 o 
   7  14   4       33.43      -11.26     38.46 o 
   8  14   4     1019.91     1071.20     79.74 o 
   9  14   4       12.60      -20.99     32.33 o 
  -9  15   4       54.21       34.07     28.63 o 
  -8  15   4     4060.01     3822.25    189.92 o 
  -7  15   4        3.50       28.05     28.77 o 
  -6  15   4     1801.10     1695.18     70.32 o 
  -5  15   4      513.64      501.13     30.89 o 
  -4  15   4     4736.90     4674.74    122.02 o 
  -3  15   4     1940.64     2024.15     68.90 o 
  -2  15   4     5356.37     5484.36    129.05 o 
  -1  15   4       20.83        2.01     18.16 o 
   0  15   4     2693.29     2740.88     59.66 o 
   1  15   4      511.68      561.28     25.92 o 
   2  15   4     4730.35     4775.49     99.98 o 
   3  15   4      132.64      136.73     18.72 o 
   4  15   4     2359.62     2173.68    186.80 o 
   5  15   4      419.50      456.41     46.94 o 
   6  15   4     1718.03     2013.80    108.22 o 
   7  15   4      468.51      529.74     61.90 o 
   8  15   4     1413.44     1559.10     93.83 o 
  -8  16   4      262.43      208.65     69.84 o 
  -7  16   4      103.06       29.83     39.70 o 
  -6  16   4      363.99      287.69     95.48 o 
  -5  16   4      185.36      134.94     34.44 o 
  -4  16   4       24.71       20.66     18.53 o 
  -3  16   4       52.03       52.54     24.71 o 
  -2  16   4      168.12      180.12     23.21 o 
  -1  16   4      190.64      235.08     29.09 o 
   0  16   4       23.74       30.53     18.91 o 
   1  16   4      136.39      149.14     16.92 o 
   2  16   4       27.18       22.54     12.37 o 
   3  16   4      324.07      339.83     21.19 o 
   4  16   4       25.93       47.48     64.68 o 
   5  16   4       48.77       99.76     52.26 o 
   6  16   4      437.84      474.40     60.07 o 
   7  16   4       13.39       32.19     37.94 o 
  -6  17   4     1316.82     1308.21     78.47 o 
  -5  17   4       17.32        9.16     30.66 o 
  -4  17   4     2763.11     2742.86     90.81 o 
  -3  17   4      757.45      861.68     42.96 o 
  -2  17   4     2525.40     2638.87     83.73 o 
  -1  17   4       87.87      114.62     28.14 o 
   0  17   4     1840.99     1900.63     62.88 o 
   1  17   4       67.86       54.47     18.41 o 
   2  17   4     3834.58     3760.21    125.95 o 
   3  17   4      323.87      304.83     42.70 o 
   4  17   4     1367.43     1440.48     92.56 o 
   5  17   4        8.30       28.47     35.67 o 
  -4  18   4        2.36       17.13     18.22 o 
  -3  18   4       36.29       54.12     20.97 o 
  -2  18   4       91.98      108.90     30.06 o 
  -1  18   4       65.74       82.45     24.01 o 
   0  18   4      207.20      258.65     39.47 o 
   1  18   4      126.09      116.86     25.88 o 
   2  18   4        2.59       23.29     33.15 o 
   3  18   4       79.10       82.71     40.39 o 
 -15   0   5     1345.59     1401.73    127.17 o 
 -13   0   5    10312.37     9343.61    632.86 o 
 -11   0   5     3150.96     3119.53    160.68 o 
  -9   0   5     6743.09     6774.12    360.15 o 
  -7   0   5    32616.22    31184.50   1055.80 o 
  -5   0   5    32725.99    34386.91   1096.95 o 
  -3   0   5    25948.73    25149.45    680.54 o 
  -1   0   5      410.82      457.91     42.05 o 
   1   0   5    21175.73    20302.06    352.85 o 
   3   0   5    30183.07    30058.60    600.59 o 
   5   0   5     1614.88     1625.81     45.86 o 
   7   0   5    11788.32    11550.96    270.99 o 
   9   0   5      310.20      403.68     26.47 o 
  11   0   5      767.98      886.83     33.56 o 
  13   0   5      787.39      851.45     43.48 o 
 -15   1   5        4.69        5.78     32.68 o 
 -14   1   5        2.53       16.56     20.10 o 
 -13   1   5      211.68      209.76     21.37 o 
 -12   1   5        4.36      -15.22     32.77 o 
 -11   1   5     2333.28     2332.83     94.00 o 
 -10   1   5      993.33      968.89     57.94 o 
  -9   1   5     6142.27     6103.70    172.53 o 
  -8   1   5      931.19      966.21     37.97 o 
  -7   1   5     1870.27     2029.82    116.26 o 
  -6   1   5       26.66       25.44     10.67 o 
  -5   1   5     3121.32     2952.35     68.96 o 
  -4   1   5      826.20      842.12     21.80 o 
  -3   1   5     4594.99     4582.26     75.96 o 
  -2   1   5      741.90      733.50     17.98 o 
  -1   1   5     1245.07     1330.06     31.96 o 
   0   1   5      101.86       76.43      6.61 o 
   1   1   5    52053.75    54372.73   1055.16 o 
   2   1   5      794.99      850.46     11.72 o 
   3   1   5     5775.18     6038.52     57.29 o 
   4   1   5     1055.90     1176.92     14.77 o 
   5   1   5    25708.31    25749.35    387.21 o 
   6   1   5       10.00       12.78      5.86 o 
   7   1   5     5412.92     5238.09    111.20 o 
   8   1   5      177.03      176.25     11.36 o 
   9   1   5     1552.12     1629.40     32.15 o 
  10   1   5      122.82      100.20     16.83 o 
  11   1   5     8732.26     8638.42    144.18 o 
  12   1   5      192.67      156.56     14.26 o 
  13   1   5      368.10      371.40     24.93 o 
 -15   2   5      723.24      690.30     68.97 o 
 -14   2   5        0.13      -11.05     19.15 o 
 -13   2   5     8820.63     8734.28    255.34 o 
 -12   2   5        4.99        8.38     10.34 o 
 -11   2   5     6551.09     6688.28    214.09 o 
 -10   2   5      221.56      207.46     33.76 o 
  -9   2   5    15530.89    15345.79    397.76 o 
  -8   2   5      794.14      875.97     47.96 o 
  -7   2   5    31778.44    31512.10    851.39 o 
  -6   2   5       57.75      104.78     14.85 o 
  -5   2   5     4824.29     4579.52     89.14 o 
  -4   2   5     6040.43     6414.67     82.75 o 
  -3   2   5    63660.39    68415.30   1788.63 o 
  -2   2   5        0.77        7.91      6.16 o 
  -1   2   5    21376.27    21449.44    307.77 o 
   0   2   5       17.46       37.83      7.83 o 
   1   2   5    49778.95    52950.38   1092.47 o 
   2   2   5    11644.07    11989.42    131.31 o 
   3   2   5    24153.11    23929.16    340.46 o 
   4   2   5     1464.49     1405.91     18.55 o 
   5   2   5      979.08      943.61     14.39 o 
   6   2   5      907.60      959.25     20.28 o 
   7   2   5    13906.27    13294.47    292.79 o 
   8   2   5      664.11      620.51     16.00 o 
   9   2   5      372.08      435.37     17.84 o 
  10   2   5      585.73      645.43     27.36 o 
  11   2   5     1685.11     1761.01     36.92 o 
  12   2   5      151.41      166.65     17.55 o 
  13   2   5      598.37      692.60     49.09 o 
 -15   3   5      115.23      109.95     39.86 o 
 -14   3   5      133.76      189.04     36.82 o 
 -13   3   5      100.35       76.02     35.69 o 
 -12   3   5      464.03      525.14     41.83 o 
 -11   3   5      916.94      803.52     71.15 o 
 -10   3   5       10.06        9.79      6.92 o 
  -9   3   5      768.00      819.58     27.65 o 
  -8   3   5      101.41       99.49     11.42 o 
  -7   3   5     3056.75     3128.65     46.70 o 
  -6   3   5      222.20      252.03     13.87 o 
  -5   3   5     1083.36      890.30     22.91 o 
  -4   3   5     2022.29     2063.76     34.89 o 
  -3   3   5    11167.47    11384.17    177.91 o 
  -2   3   5      754.59      855.67     14.30 o 
  -1   3   5     2094.04     2159.29     24.86 o 
   0   3   5     2320.91     2323.40     23.14 o 
   1   3   5     5837.80     5244.67     63.25 o 
   2   3   5     1491.44     1522.98     14.41 o 
   3   3   5     4786.79     5012.90     51.83 o 
   4   3   5     1046.16     1102.97     13.75 o 
   5   3   5     5888.05     5648.75     61.71 o 
   6   3   5      938.12      978.13     20.32 o 
   7   3   5     6530.18     6532.71     85.28 o 
   8   3   5     1732.75     1691.29     33.15 o 
   9   3   5     3305.21     3296.53     71.31 o 
  10   3   5        0.20       -1.38     11.54 o 
  11   3   5     6180.31     6263.65    126.89 o 
  12   3   5       60.83       40.76     14.06 o 
  13   3   5     1251.63     1216.35     37.68 o 
 -14   4   5        7.08       71.79     34.78 o 
 -13   4   5     7298.72     7385.39    224.68 o 
 -12   4   5       50.69       81.98     45.04 o 
 -11   4   5     3515.13     3345.38     86.17 o 
 -10   4   5       51.37       57.48     20.08 o 
  -9   4   5    12632.48    11943.91    260.68 o 
  -8   4   5       16.98       11.94     15.66 o 
  -7   4   5    21867.32    21909.34    426.56 o 
  -6   4   5     1662.68     1692.85     32.98 o 
  -5   4   5    20708.84    21857.72    416.15 o 
  -4   4   5     1255.35     1268.98     22.38 o 
  -3   4   5    85634.97    94243.95   2911.57 o 
  -2   4   5     1184.86     1249.63     22.71 o 
  -1   4   5    21377.03    22100.75    368.69 o 
   0   4   5     1871.98     1903.54     24.05 o 
   1   4   5    58570.20    62862.94   1394.33 o 
   2   4   5     1284.95     1219.86     30.76 o 
   3   4   5    37857.25    38648.68    818.08 o 
   4   4   5     6942.12     7074.98     68.33 o 
   5   4   5     1156.68     1174.38     17.10 o 
   6   4   5       44.42       36.49      5.89 o 
   7   4   5    11494.37    11150.75    146.54 o 
   8   4   5      835.34      804.78     29.37 o 
   9   4   5     1488.44     1488.83     40.99 o 
  10   4   5      488.11      485.17     22.02 o 
  11   4   5      385.64      418.04     21.64 o 
  12   4   5       22.05       40.84     18.92 o 
  13   4   5      916.61     1144.32     84.20 o 
 -14   5   5      204.63      242.55     41.43 o 
 -13   5   5      116.42      173.27     63.33 o 
 -12   5   5      275.28      284.66     35.27 o 
 -11   5   5      415.46      448.77     33.66 o 
 -10   5   5        0.61       17.10     17.77 o 
  -9   5   5     1059.04     1062.80     37.84 o 
  -8   5   5      112.49       75.64     17.23 o 
  -7   5   5     1412.88     1419.25     18.87 o 
  -6   5   5      197.60      171.46      8.02 o 
  -5   5   5     6685.38     6456.30    100.80 o 
  -4   5   5     1867.41     1765.51     24.45 o 
  -3   5   5     4049.36     4050.95     54.56 o 
  -2   5   5     2154.90     2024.00     25.41 o 
  -1   5   5     1647.45     1641.76     30.84 o 
   0   5   5     2509.71     2743.36     38.63 o 
   1   5   5    12411.32    12104.15    144.79 o 
   2   5   5        9.27       10.71     11.34 o 
   3   5   5      239.37      276.98     20.63 o 
   4   5   5      484.76      510.53     25.41 o 
   5   5   5     9448.57     9386.53    103.18 o 
   6   5   5      408.25      358.41      7.92 o 
   7   5   5     8721.75     8780.49    114.69 o 
   8   5   5     1488.02     1460.22     32.13 o 
   9   5   5     3921.95     3909.70     73.74 o 
  10   5   5       43.75       32.37     14.71 o 
  11   5   5     7096.78     6862.73    224.43 o 
  12   5   5       10.33       16.23     38.73 o 
  13   5   5     1191.55     1191.35     77.36 o 
 -14   6   5       31.77       19.66     44.67 o 
 -13   6   5     6103.83     6157.88    219.50 o 
 -12   6   5      111.46      113.49     26.25 o 
 -11   6   5     1831.98     1844.39     69.23 o 
 -10   6   5      242.21      241.59     24.56 o 
  -9   6   5    12152.49    11931.92    263.15 o 
  -8   6   5       64.89       93.93     17.94 o 
  -7   6   5    16780.27    16608.03    352.94 o 
  -6   6   5     1534.05     1478.81     50.95 o 
  -5   6   5     9727.10     9710.85    183.24 o 
  -4   6   5      144.79      175.30     16.79 o 
  -3   6   5    64485.20    68200.08   1675.42 o 
  -2   6   5     1083.84     1203.26     18.54 o 
  -1   6   5    19923.35    19961.26    327.92 o 
   0   6   5     1509.34     1374.88     27.87 o 
   1   6   5    21115.99    22001.46    398.23 o 
   2   6   5     2634.33     2704.00     63.22 o 
   3   6   5    16512.68    16963.63    376.48 o 
   4   6   5      673.63      650.42     22.66 o 
   5   6   5      163.44      183.47     15.12 o 
   6   6   5      237.60      216.72      9.30 o 
   7   6   5     8703.15     8559.59    124.53 o 
   8   6   5      245.10      239.82     19.72 o 
   9   6   5      251.68      298.60     13.06 o 
  10   6   5       45.88       67.82     12.28 o 
  11   6   5      498.51      533.82     43.73 o 
  12   6   5      281.22      325.79     66.52 o 
 -14   7   5      163.49      137.59     37.41 o 
 -13   7   5       40.50       20.19     30.15 o 
 -12   7   5      576.84      564.46     40.09 o 
 -11   7   5      532.75      586.32     40.67 o 
 -10   7   5      402.72      522.38     35.29 o 
  -9   7   5      930.63      804.30     56.64 o 
  -8   7   5      100.07      132.17     22.45 o 
  -7   7   5      289.97      328.85     23.57 o 
  -6   7   5     3887.71     3879.71     81.00 o 
  -5   7   5     4663.19     4471.67     72.13 o 
  -4   7   5     4097.08     3937.03     69.43 o 
  -3   7   5     2280.75     2113.00     37.60 o 
  -2   7   5     2948.10     2798.57     45.86 o 
  -1   7   5     2086.56     2135.48     49.91 o 
   0   7   5        4.79       24.78      9.50 o 
   1   7   5    16282.34    16464.68    256.62 o 
   2   7   5     1634.85     1572.62     43.37 o 
   3   7   5     1886.51     2063.71     53.37 o 
   4   7   5     1247.06     1347.42     67.89 o 
   5   7   5    10937.39    11060.09    203.05 o 
   6   7   5      225.04      259.49     20.73 o 
   7   7   5     6998.86     6568.72    228.50 o 
   8   7   5        8.17       12.53      4.87 o 
   9   7   5     2722.19     2547.07     45.67 o 
  10   7   5      329.23      335.89     34.95 o 
  11   7   5     4647.28     4828.89    179.43 o 
  12   7   5       14.98       32.18     47.08 o 
 -13   8   5     4417.92     4644.41    163.52 o 
 -12   8   5       35.86       49.28     25.82 o 
 -11   8   5     3703.61     3630.97    126.34 o 
 -10   8   5     1037.93     1103.02     55.24 o 
  -9   8   5     9523.93     9007.28    195.72 o 
  -8   8   5     1736.01     1714.17     52.36 o 
  -7   8   5    15513.15    15108.58    334.76 o 
  -6   8   5       90.55       82.44     19.36 o 
  -5   8   5     9814.10     9742.83    169.68 o 
  -4   8   5      106.76      124.47     11.50 o 
  -3   8   5    28184.63    26982.18    603.64 o 
  -2   8   5     1311.04     1346.89     35.16 o 
  -1   8   5     7405.34     7491.86    123.61 o 
   0   8   5     3496.32     3509.48     69.34 o 
   1   8   5    11085.69    11083.42    231.92 o 
   2   8   5     4384.32     4358.72     66.60 o 
   3   8   5     9504.82     9446.33    220.94 o 
   4   8   5      948.53      957.54     44.74 o 
   5   8   5     1277.24     1373.64     41.45 o 
   6   8   5      124.31       97.16     19.21 o 
   7   8   5     4411.39     4247.36    146.20 o 
   8   8   5        2.57        1.95      3.17 o 
   9   8   5      571.77      488.27     42.10 o 
  10   8   5      132.48      206.63     40.08 o 
  11   8   5      686.69      839.11    164.14 o 
  12   8   5      287.92      316.78    128.36 o 
 -13   9   5       73.76       46.20     24.11 o 
 -12   9   5      504.23      526.42     41.20 o 
 -11   9   5      251.27      300.35     31.79 o 
 -10   9   5      649.65      659.32     37.82 o 
  -9   9   5      165.13      154.15     23.49 o 
  -8   9   5       35.71       60.46     19.13 o 
  -7   9   5       11.13       18.56     16.29 o 
  -6   9   5     1736.01     1694.76     31.50 o 
  -5   9   5      139.45      162.17     13.79 o 
  -4   9   5     4146.81     3957.34     70.86 o 
  -3   9   5      371.01      399.70     18.40 o 
  -2   9   5     3585.08     3432.81     73.17 o 
  -1   9   5      468.56      464.60     17.74 o 
   0   9   5      460.99      449.58     22.36 o 
   1   9   5     7436.92     7443.88    132.96 o 
   2   9   5        2.01       13.65      7.82 o 
   3   9   5      997.38     1086.27     48.05 o 
   4   9   5     1780.04     1929.90     62.30 o 
   5   9   5     4773.73     4817.04     99.11 o 
   6   9   5     1463.88     1502.64     46.75 o 
   7   9   5     5488.27     5365.36    203.57 o 
   8   9   5      825.56      960.90     58.34 o 
   9   9   5      819.52      919.19     53.34 o 
  10   9   5      144.23      162.11     50.72 o 
  11   9   5     2893.63     3291.32    225.50 o 
 -12  10   5        3.59       23.76     22.73 o 
 -11  10   5     3487.14     3306.31     95.32 o 
 -10  10   5     1108.69     1101.55     55.29 o 
  -9  10   5     3805.44     3816.32    102.73 o 
  -8  10   5      891.02     1002.20     48.28 o 
  -7  10   5    10604.48    10360.32    252.55 o 
  -6  10   5      225.77      222.63     12.62 o 
  -5  10   5     7846.85     7614.05    153.12 o 
  -4  10   5       56.59       59.80     15.40 o 
  -3  10   5    14422.03    13906.43    306.16 o 
  -2  10   5      829.40      848.00     28.91 o 
  -1  10   5     8697.59     8742.96    162.59 o 
   0  10   5      817.79      841.74     27.57 o 
   1  10   5     3956.90     3790.79     70.87 o 
   2  10   5      161.58      157.40      9.43 o 
   3  10   5     5101.24     5051.51    216.44 o 
   4  10   5      576.65      620.82     38.00 o 
   5  10   5     7933.63     8006.57    207.30 o 
   6  10   5      174.48      164.49     18.17 o 
   7  10   5     4421.83     4550.34    170.31 o 
   8  10   5       23.35       45.78     12.84 o 
   9  10   5      748.91      833.10     60.12 o 
  10  10   5      325.12      281.82     49.89 o 
  11  10   5      729.88      879.71    120.14 o 
 -12  11   5      521.13      534.59     41.13 o 
 -11  11   5      113.03      109.42     31.05 o 
 -10  11   5      232.27      257.01     40.31 o 
  -9  11   5      254.22      266.01     28.72 o 
  -8  11   5      363.86      340.04     33.74 o 
  -7  11   5       17.14       13.72     18.41 o 
  -6  11   5      581.96      562.57     21.24 o 
  -5  11   5     1505.75     1487.64     54.53 o 
  -4  11   5       68.95       89.47     13.61 o 
  -3  11   5      184.65      239.67     18.03 o 
  -2  11   5     1802.88     1815.63     43.10 o 
  -1  11   5     2864.61     2868.40     63.99 o 
   0  11   5       16.96       17.93     12.24 o 
   1  11   5     5559.40     5717.76    144.47 o 
   2  11   5       49.46       41.56      9.04 o 
   3  11   5      787.58      812.68     33.95 o 
   4  11   5      677.87      755.82     44.39 o 
   5  11   5     3817.84     3858.25    117.06 o 
   6  11   5      233.84      284.89     27.36 o 
   7  11   5     1738.99     1802.17    101.45 o 
   8  11   5     1865.83     2031.45    112.88 o 
   9  11   5     1218.65     1334.89     72.08 o 
  10  11   5       30.69       26.91     55.55 o 
 -11  12   5     2239.32     2313.38     89.61 o 
 -10  12   5      995.66      999.95     52.45 o 
  -9  12   5     3464.72     3518.97    106.08 o 
  -8  12   5      656.91      695.18     40.54 o 
  -7  12   5     8275.76     7781.54    311.69 o 
  -6  12   5      542.42      542.42     21.50 o 
  -5  12   5     5380.16     5376.53    113.38 o 
  -4  12   5        0.06        7.82     11.60 o 
  -3  12   5     1812.21     1883.71     54.03 o 
  -2  12   5      207.93      206.07     20.65 o 
  -1  12   5     9391.98     9353.93    201.90 o 
   0  12   5     2125.83     2075.54     51.54 o 
   1  12   5     6056.88     6027.90    173.84 o 
   2  12   5      914.66      886.62     45.09 o 
   3  12   5     4082.82     3990.41    185.37 o 
   4  12   5      667.65      720.06     46.38 o 
   5  12   5     1889.16     2251.15    212.83 o 
   6  12   5      186.89      216.85     21.43 o 
   7  12   5      861.23      780.93     60.30 o 
   8  12   5       30.10       -8.63     33.49 o 
   9  12   5      823.28      858.24     63.93 o 
  10  12   5      535.07      512.02    103.01 o 
 -11  13   5        0.81       35.58     23.98 o 
 -10  13   5        0.52        5.82     19.54 o 
  -9  13   5        0.32      -11.00     21.36 o 
  -8  13   5       33.21       31.06     31.60 o 
  -7  13   5       22.98       11.61     12.26 o 
  -6  13   5      387.71      384.00     26.95 o 
  -5  13   5      181.90      189.94     17.59 o 
  -4  13   5      402.50      447.72     30.78 o 
  -3  13   5     2740.77     2658.43     88.41 o 
  -2  13   5      278.81      302.90     26.35 o 
  -1  13   5     2501.98     2564.34     65.11 o 
   0  13   5      306.03      358.18     26.82 o 
   1  13   5     2119.52     2113.19     94.61 o 
   2  13   5       12.13       16.97     14.80 o 
   3  13   5     1534.05     1731.85     78.43 o 
   4  13   5      611.58      671.76     47.69 o 
   5  13   5     1092.82     1225.56     64.82 o 
   6  13   5      342.09      340.93     35.03 o 
   7  13   5     2679.50     2446.92    146.65 o 
   8  13   5       89.71      138.24     50.17 o 
   9  13   5     1873.71     2242.02    118.90 o 
 -10  14   5       70.45       88.16     24.92 o 
  -9  14   5     2810.12     2797.96    107.66 o 
  -8  14   5      251.49      253.98     36.50 o 
  -7  14   5     4407.60     4347.07    184.27 o 
  -6  14   5      732.06      747.11     27.48 o 
  -5  14   5     3975.79     3932.05     93.68 o 
  -4  14   5       13.40       37.78     18.15 o 
  -3  14   5     7390.62     7400.35    168.74 o 
  -2  14   5       69.18       96.24     18.99 o 
  -1  14   5     5861.83     5977.61    169.56 o 
   0  14   5      574.16      619.25     30.85 o 
   1  14   5     3755.79     3740.71    101.07 o 
   2  14   5      800.78      792.29     52.91 o 
   3  14   5     3033.67     3234.14    110.89 o 
   4  14   5      703.56      825.65     62.06 o 
   5  14   5     2140.37     2412.72     98.22 o 
   6  14   5        1.73        0.90     25.93 o 
   7  14   5     1278.66     1490.38     83.08 o 
   8  14   5      142.87      178.15     56.42 o 
  -9  15   5      128.52      133.63     34.15 o 
  -8  15   5      152.05       27.68     27.60 o 
  -7  15   5        1.42       -1.07     28.92 o 
  -6  15   5      287.67      170.72     42.65 o 
  -5  15   5       55.67       40.99     20.40 o 
  -4  15   5      853.02      924.77     42.55 o 
  -3  15   5      219.76      242.12     29.70 o 
  -2  15   5     1391.69     1468.06     49.78 o 
  -1  15   5      116.79      103.08     21.64 o 
   0  15   5      265.66      221.23     22.99 o 
   1  15   5      496.99      505.82     36.24 o 
   2  15   5       24.48       18.18     14.12 o 
   3  15   5     2497.55     2201.87    156.66 o 
   4  15   5      264.25      288.27     40.68 o 
   5  15   5      844.63     1004.87    106.38 o 
   6  15   5      509.29      569.10     55.81 o 
   7  15   5     1066.95     1221.14     81.01 o 
  -8  16   5       95.33       16.98     32.39 o 
  -7  16   5     2099.01     2078.86     80.98 o 
  -6  16   5      505.24      592.28     77.38 o 
  -5  16   5     4327.92     4218.37    110.85 o 
  -4  16   5       10.89        8.07     18.22 o 
  -3  16   5     4185.15     4300.18    126.29 o 
  -2  16   5      196.00      203.71     27.57 o 
  -1  16   5     3059.06     3196.56     98.99 o 
   0  16   5      478.12      482.23     36.89 o 
   1  16   5     2329.20     2336.82    115.39 o 
   2  16   5      204.58      206.83     38.30 o 
   3  16   5     2376.04     2541.12    105.52 o 
   4  16   5      339.66      391.74     46.99 o 
   5  16   5     1622.67     1729.57    126.30 o 
   6  16   5        7.28       39.73     49.15 o 
  -6  17   5      180.31       29.23     30.71 o 
  -5  17   5       16.18       30.60     20.88 o 
  -4  17   5      153.05      121.62     30.61 o 
  -3  17   5      216.70      227.01     25.94 o 
  -2  17   5      449.78      533.72     37.73 o 
  -1  17   5      570.61      656.66     42.88 o 
   0  17   5       12.35       62.37     25.62 o 
   1  17   5      228.48      234.04     37.22 o 
   2  17   5        0.01      -26.07     28.54 o 
   3  17   5     1468.80     1674.24     88.01 o 
   4  17   5      322.69      335.40     55.95 o 
   5  17   5      794.23      828.74    114.17 o 
  -4  18   5       12.06       35.09     22.86 o 
  -3  18   5      739.75      750.64     44.06 o 
  -2  18   5        2.43       -8.05     19.04 o 
  -1  18   5     2224.29     2417.80     85.50 o 
   0  18   5      205.86      233.27     38.08 o 
   1  18   5      805.25      973.94     74.20 o 
   2  18   5       36.03       23.54     29.86 o 
 -14   0   6      197.92      198.81     68.05 o 
 -12   0   6     1885.18     2096.48    139.89 o 
 -10   0   6      335.59      343.46     55.44 o 
  -8   0   6       11.41      315.73    192.34 o 
  -6   0   6    18396.54    17390.71    470.11 o 
  -4   0   6     5861.56     6254.63    132.91 o 
  -2   0   6    49462.74    51422.24   1912.48 o 
   0   0   6    29532.69    29347.76    691.80 o 
   2   0   6    14198.36    13442.99    253.37 o 
   4   0   6    30568.75    30602.17    644.29 o 
   6   0   6     5108.96     4923.26     98.68 o 
   8   0   6    18164.81    18361.90    516.60 o 
  10   0   6     6239.44     6383.57    144.60 o 
  12   0   6     1314.69     1333.70     50.22 o 
 -15   1   6        0.26       59.49     52.18 o 
 -14   1   6     3039.98     3073.21    147.15 o 
 -13   1   6       55.21      138.27     40.42 o 
 -12   1   6     4984.35     4763.66    177.68 o 
 -11   1   6       13.74       27.28     32.86 o 
 -10   1   6    15811.65    16005.64    523.81 o 
  -9   1   6       10.55      -16.05     17.56 o 
  -8   1   6      759.43      881.15     52.70 o 
  -7   1   6        5.01       20.23     12.26 o 
  -6   1   6    22188.96    21544.06    448.89 o 
  -5   1   6      400.33      426.57     19.10 o 
  -4   1   6     9847.95     9402.54    153.03 o 
  -3   1   6      342.51      271.35     13.83 o 
  -2   1   6     3460.88     3597.62     45.07 o 
  -1   1   6      190.32      232.72     12.01 o 
   0   1   6    47076.62    48685.01    931.83 o 
   1   1   6     1993.41     2005.65     23.80 o 
   2   1   6      752.61      857.54     27.83 o 
   3   1   6     1077.46     1123.67     13.57 o 
   4   1   6    15687.17    15434.82    186.56 o 
   5   1   6       22.43       33.42      5.49 o 
   6   1   6     2488.16     2383.44     38.79 o 
   7   1   6       51.52       65.62      9.64 o 
   8   1   6        8.54       47.17     16.68 o 
   9   1   6      191.25      153.63     13.25 o 
  10   1   6     1365.85     1437.87     36.29 o 
  11   1   6        6.63        2.31     12.46 o 
  12   1   6      640.44      637.21     23.99 o 
  13   1   6       14.24       15.78     12.59 o 
 -15   2   6        0.80      -39.32     39.32 o 
 -14   2   6      364.59      468.43     57.21 o 
 -13   2   6       20.89       11.80     45.98 o 
 -12   2   6      747.13      771.85     61.40 o 
 -11   2   6       40.26       37.30     33.86 o 
 -10   2   6      570.47      534.63     38.68 o 
  -9   2   6       33.22       58.63     22.17 o 
  -8   2   6     1050.84      994.42     50.19 o 
  -7   2   6      203.29      230.44     42.16 o 
  -6   2   6    17624.51    17610.11    397.34 o 
  -5   2   6     5388.03     5776.30     80.51 o 
  -4   2   6     2547.78     2553.83     35.41 o 
  -3   2   6      678.72      690.45     15.64 o 
  -2   2   6    50899.27    53132.89   1265.36 o 
  -1   2   6     6688.75     6639.03     80.03 o 
   0   2   6    10589.54    10420.38    127.66 o 
   1   2   6        3.26       17.85      7.26 o 
   2   2   6    14884.49    14751.91    173.65 o 
   3   2   6      136.61      133.62     10.90 o 
   4   2   6    40452.66    40280.50    716.58 o 
   5   2   6      144.27      157.47     10.79 o 
   6   2   6     1267.53     1157.37     18.03 o 
   7   2   6       34.41       56.21      7.13 o 
   8   2   6    15675.64    15404.24    242.22 o 
   9   2   6        6.18       31.67     14.76 o 
  10   2   6     4787.91     4783.18     80.78 o 
  11   2   6        1.30       11.86     12.05 o 
  12   2   6     2363.03     2372.63     56.06 o 
  13   2   6       48.98       11.61     17.60 o 
 -14   3   6     4690.87     4854.00    245.88 o 
 -13   3   6      615.93      664.99     57.75 o 
 -12   3   6     3629.54     2944.14    338.59 o 
 -11   3   6        0.33        8.87      6.97 o 
 -10   3   6    19628.31    19390.96    448.99 o 
  -9   3   6        3.13       -0.59     10.67 o 
  -8   3   6     6618.92     6790.48    203.03 o 
  -7   3   6     1105.71     1125.46     24.08 o 
  -6   3   6    32796.50    34608.48    821.99 o 
  -5   3   6     3042.75     3171.14     78.79 o 
  -4   3   6    19855.01    20554.33    393.62 o 
  -3   3   6     1677.55     1620.91     25.43 o 
  -2   3   6    11608.78    11519.59    149.10 o 
  -1   3   6     1582.84     1521.13     27.87 o 
   0   3   6    49194.64    51704.43   1296.20 o 
   1   3   6     5093.64     5294.96     54.61 o 
   2   3   6     1015.24     1068.82     15.66 o 
   3   3   6       24.13       23.21      8.91 o 
   4   3   6     6205.87     5802.03     68.29 o 
   5   3   6      115.10      130.89      5.60 o 
   6   3   6     4827.17     4919.52     59.68 o 
   7   3   6       21.98       19.39      7.54 o 
   8   3   6      428.60      405.45     14.64 o 
   9   3   6      186.80      189.63     14.89 o 
  10   3   6     1048.89     1095.29     30.71 o 
  11   3   6      174.74      142.67     18.08 o 
  12   3   6      651.69      618.69     27.57 o 
  13   3   6       41.48       26.28     23.95 o 
 -14   4   6      262.88      294.95     43.19 o 
 -13   4   6       16.41       21.46     33.35 o 
 -12   4   6     1318.46     1245.34     62.69 o 
 -11   4   6      115.49      131.61     23.10 o 
 -10   4   6     2976.11     2529.60     55.71 o 
  -9   4   6     1820.15     1788.05     47.42 o 
  -8   4   6     2481.28     2512.54     44.57 o 
  -7   4   6        6.19       15.96      7.54 o 
  -6   4   6    17567.30    17834.83    340.60 o 
  -5   4   6        7.17       23.69     15.38 o 
  -4   4   6     5600.77     5738.77     90.05 o 
  -3   4   6       78.73       78.31      9.03 o 
  -2   4   6    26071.67    25145.67    455.43 o 
  -1   4   6     2369.93     2216.50     31.47 o 
   0   4   6     4243.37     4016.07     51.99 o 
   1   4   6     3651.61     3393.73     42.48 o 
   2   4   6     7541.76     7477.57    117.40 o 
   3   4   6      142.85      161.44     14.30 o 
   4   4   6    15897.77    15492.53    253.74 o 
   5   4   6      135.54      153.69     21.68 o 
   6   4   6     2732.83     2746.24     32.12 o 
   7   4   6      525.45      514.97     14.52 o 
   8   4   6    10074.72     9871.88    167.58 o 
   9   4   6       91.05       85.74     11.28 o 
  10   4   6     3602.31     3560.79     87.93 o 
  11   4   6      409.13      441.78     41.67 o 
  12   4   6     1657.90     1696.40     81.97 o 
  13   4   6       25.11        7.26     21.24 o 
 -14   5   6     4031.14     3940.40    250.52 o 
 -13   5   6      183.02      238.31     38.65 o 
 -12   5   6     1125.04     1047.09     54.32 o 
 -11   5   6       72.94      103.65     21.99 o 
 -10   5   6    10757.84    10890.50    254.73 o 
  -9   5   6      477.00      407.96     33.21 o 
  -8   5   6     6501.77     6544.63    108.57 o 
  -7   5   6     3380.35     3446.55     57.90 o 
  -6   5   6    14740.38    14786.31    270.55 o 
  -5   5   6     2124.77     2032.98     50.11 o 
  -4   5   6    23003.02    22862.29    494.54 o 
  -3   5   6        9.10        1.32      8.28 o 
  -2   5   6      752.92      766.80     18.61 o 
  -1   5   6     5362.03     5800.15     92.94 o 
   0   5   6    12856.20    11413.41    141.33 o 
   1   5   6      763.05      823.96     13.91 o 
   2   5   6     1551.17     1713.79     35.54 o 
   3   5   6      909.80      876.32     26.45 o 
   4   5   6     2033.13     2030.98     43.93 o 
   5   5   6      711.94      668.52     31.67 o 
   6   5   6     1314.01     1336.65     28.50 o 
   7   5   6      138.55      145.32     10.21 o 
   8   5   6        2.62       16.30      6.65 o 
   9   5   6      139.11      128.63      9.41 o 
  10   5   6      421.56      408.47     20.89 o 
  11   5   6        0.10        1.47     29.03 o 
  12   5   6      103.93      143.69     85.33 o 
 -14   6   6      234.43      318.82     46.09 o 
 -13   6   6      187.16      258.66     57.31 o 
 -12   6   6     1944.97     1929.62     67.07 o 
 -11   6   6      710.99      807.69     40.33 o 
 -10   6   6      917.18      898.96     43.51 o 
  -9   6   6      386.69      428.65     28.52 o 
  -8   6   6     3320.66     3251.66     98.09 o 
  -7   6   6       34.10       35.75     14.91 o 
  -6   6   6    15532.49    15293.79    263.28 o 
  -5   6   6       21.60       44.74      8.07 o 
  -4   6   6     1433.68     1346.37     22.02 o 
  -3   6   6      641.83      682.14     19.77 o 
  -2   6   6    11861.67    11158.10    149.11 o 
  -1   6   6       24.33       61.09      6.41 o 
   0   6   6    13038.48    12612.57    214.66 o 
   1   6   6      110.50      110.70      5.12 o 
   2   6   6    10536.84    10730.08    220.82 o 
   3   6   6     2782.61     2786.11     64.61 o 
   4   6   6    17646.40    17945.62    359.81 o 
   5   6   6     1161.02     1227.55     40.44 o 
   6   6   6      755.89      816.25     34.25 o 
   7   6   6      661.16      680.74     46.68 o 
   8   6   6    11126.86    10713.28    205.78 o 
   9   6   6      316.12      301.32     20.74 o 
  10   6   6     3730.67     3980.63    143.53 o 
  11   6   6      414.36      503.54     60.36 o 
  12   6   6     2072.40     2136.51    160.03 o 
 -14   7   6     2051.72     2141.38    251.22 o 
 -13   7   6      272.18      301.84     37.27 o 
 -12   7   6     1654.38     1775.33     80.87 o 
 -11   7   6      106.95       70.35     28.54 o 
 -10   7   6    12482.90    12418.69    303.71 o 
  -9   7   6       48.15       47.45     19.91 o 
  -8   7   6     3532.83     3666.27     88.31 o 
  -7   7   6       57.41       66.84     16.14 o 
  -6   7   6    12476.59    12260.01    239.88 o 
  -5   7   6     2954.28     2944.28     47.21 o 
  -4   7   6     9069.33     8857.89    130.56 o 
  -3   7   6     4573.13     4541.41     66.90 o 
  -2   7   6     5426.78     5576.84     91.14 o 
  -1   7   6     1877.14     1874.18     31.64 o 
   0   7   6    15494.56    15642.45    247.75 o 
   1   7   6     1380.56     1411.25     22.38 o 
   2   7   6      694.82      715.51     34.98 o 
   3   7   6      609.10      621.17     31.09 o 
   4   7   6     4835.45     4990.57     93.67 o 
   5   7   6      538.31      681.76     31.79 o 
   6   7   6       34.84       52.76     17.71 o 
   7   7   6      657.23      730.05     34.85 o 
   8   7   6       36.18       30.13     18.95 o 
   9   7   6      304.32      256.08     22.90 o 
  10   7   6      493.49      566.69     51.93 o 
  11   7   6       11.57      -15.24     43.40 o 
  12   7   6       91.41       43.46     50.54 o 
 -13   8   6      105.04      135.93     29.55 o 
 -12   8   6      664.77      653.54     54.07 o 
 -11   8   6      510.32      582.18     41.04 o 
 -10   8   6        5.21       24.66     18.89 o 
  -9   8   6      548.50      607.64     36.26 o 
  -8   8   6      361.59      353.05     26.24 o 
  -7   8   6      249.39      249.70     21.87 o 
  -6   8   6     8402.18     8288.63    169.35 o 
  -5   8   6        1.23        2.05      8.09 o 
  -4   8   6      749.21      745.08     19.85 o 
  -3   8   6      133.05      134.84     12.42 o 
  -2   8   6    11360.42    11075.52    177.22 o 
  -1   8   6     1917.13     1885.32     32.05 o 
   0   8   6    14695.00    14957.12    269.77 o 
   1   8   6     1501.59     1563.66     34.48 o 
   2   8   6    11866.03    12156.37    293.64 o 
   3   8   6     3063.39     3036.32     79.58 o 
   4   8   6    10009.78    10404.77    262.28 o 
   5   8   6       53.50       72.42     15.12 o 
   6   8   6     6865.18     6756.12    138.83 o 
   7   8   6       36.74       34.61     14.22 o 
   8   8   6     7907.36     7462.42    399.33 o 
   9   8   6      635.98      666.26     58.53 o 
  10   8   6     2833.39     3110.42    134.05 o 
  11   8   6      518.22      730.98     96.80 o 
 -13   9   6       92.46       56.25     41.50 o 
 -12   9   6     2886.16     2805.76     98.58 o 
 -11   9   6       64.44       75.31     25.02 o 
 -10   9   6     6563.17     6653.83    171.67 o 
  -9   9   6       34.65       -8.36     16.98 o 
  -8   9   6     5758.34     5869.12    158.67 o 
  -7   9   6       26.14       25.49     17.26 o 
  -6   9   6     7614.01     7536.15    149.80 o 
  -5   9   6     2259.75     2252.31     45.89 o 
  -4   9   6     7439.18     7418.19    160.92 o 
  -3   9   6      332.08      320.15     19.78 o 
  -2   9   6     7671.08     7646.16    155.51 o 
  -1   9   6     3568.32     3595.33     67.93 o 
   0   9   6    13236.81    13604.89    218.32 o 
   1   9   6        1.09       13.91      7.74 o 
   2   9   6     3360.67     3374.38     73.93 o 
   3   9   6     1157.08     1182.96     52.26 o 
   4   9   6     3602.31     3592.82     98.78 o 
   5   9   6      519.71      565.17     34.77 o 
   6   9   6     2352.62     2401.01     59.20 o 
   7   9   6     1356.60     1290.79     40.35 o 
   8   9   6        7.28       12.29     14.01 o 
   9   9   6      182.15      149.98     30.86 o 
  10   9   6      396.24      477.92     55.53 o 
  11   9   6       14.49        7.71     78.61 o 
 -12  10   6       48.37       37.36     26.86 o 
 -11  10   6      184.45      166.87     38.60 o 
 -10  10   6       65.70       94.01     28.75 o 
  -9  10   6     1496.18     1480.08     53.85 o 
  -8  10   6      162.25      208.88     28.17 o 
  -7  10   6      458.89      526.36     32.89 o 
  -6  10   6     5627.48     5526.02     95.35 o 
  -5  10   6      228.04      240.94     17.08 o 
  -4  10   6     1493.22     1530.16     58.90 o 
  -3  10   6      279.71      303.54     20.71 o 
  -2  10   6     7974.30     7670.73    146.37 o 
  -1  10   6      720.98      752.80     31.11 o 
   0  10   6    10856.88    10991.38    212.04 o 
   1  10   6     3357.47     3324.90     73.37 o 
   2  10   6     3270.56     3162.87     86.32 o 
   3  10   6       78.30       71.30     25.42 o 
   4  10   6    10041.62    10133.26    281.98 o 
   5  10   6       72.35       97.35     20.04 o 
   6  10   6     6245.83     6430.20    149.36 o 
   7  10   6      140.17      125.41     24.26 o 
   8  10   6     2965.84     2767.92    146.53 o 
   9  10   6       75.83       66.45     29.02 o 
  10  10   6     2422.07     2544.33    195.27 o 
  11  10   6      244.51      264.34     80.63 o 
 -12  11   6     2129.66     2210.22     82.95 o 
 -11  11   6       40.98       22.09     22.22 o 
 -10  11   6     3595.32     3702.98    112.58 o 
  -9  11   6        1.23       30.34     19.57 o 
  -8  11   6     3349.79     3389.06     86.22 o 
  -7  11   6      486.30      559.30     31.55 o 
  -6  11   6     5576.43     5546.25    114.46 o 
  -5  11   6       66.92       51.86     15.85 o 
  -4  11   6     2202.65     2159.40     51.77 o 
  -3  11   6     1054.69     1035.26     38.96 o 
  -2  11   6     4889.19     4911.80    106.08 o 
  -1  11   6     2089.05     2069.16     57.71 o 
   0  11   6    10819.87    10699.13    240.40 o 
   1  11   6        6.50        2.31     13.68 o 
   2  11   6      697.23      742.51     17.20 o 
   3  11   6     1572.50     1557.35     61.90 o 
   4  11   6     1695.52     1674.42     90.51 o 
   5  11   6      879.40      943.55     60.82 o 
   6  11   6      937.17      968.92     39.93 o 
   7  11   6      989.51      989.32     62.58 o 
   8  11   6       21.80       30.10     14.36 o 
   9  11   6      161.13      153.18     45.81 o 
  10  11   6      190.03      273.97     81.11 o 
 -11  12   6      155.88      142.69     28.99 o 
 -10  12   6      289.15      313.95     32.36 o 
  -9  12   6     1123.68     1067.80     52.22 o 
  -8  12   6     1027.38      988.31     43.43 o 
  -7  12   6      447.16      475.33     48.77 o 
  -6  12   6     2577.21     2348.35     51.86 o 
  -5  12   6      180.45      201.26     17.50 o 
  -4  12   6     3186.45     3102.03     65.79 o 
  -3  12   6      907.25      859.63     32.17 o 
  -2  12   6     4258.30     4276.78     97.73 o 
  -1  12   6     1039.47     1092.19     48.29 o 
   0  12   6     6873.85     6876.69    203.93 o 
   1  12   6     2163.40     2228.16     84.85 o 
   2  12   6     4762.91     4474.41    225.20 o 
   3  12   6      226.58      251.24     37.52 o 
   4  12   6     6341.00     6498.25    201.21 o 
   5  12   6      665.03      755.33     51.58 o 
   6  12   6     3016.83     2896.09    158.72 o 
   7  12   6      480.53      439.76     35.58 o 
   8  12   6     2183.47     2266.14    101.09 o 
   9  12   6      110.83      154.23     43.79 o 
 -10  13   6     1432.70     1437.55     61.13 o 
  -9  13   6        1.67       23.39     24.65 o 
  -8  13   6     2986.26     3121.14    104.29 o 
  -7  13   6      486.99      530.32     40.41 o 
  -6  13   6     2992.81     2859.64     71.34 o 
  -5  13   6     1345.57     1322.77     42.24 o 
  -4  13   6     3281.67     3216.52     85.18 o 
  -3  13   6     1275.87     1315.09     45.47 o 
  -2  13   6     3842.74     3788.76     83.13 o 
  -1  13   6       34.42       47.51     20.64 o 
   0  13   6     1912.79     2070.93     59.88 o 
   1  13   6       17.53       16.32     12.17 o 
   2  13   6     1158.53     1064.63     74.68 o 
   3  13   6       58.59       43.89      8.76 o 
   4  13   6      844.34      879.02     63.68 o 
   5  13   6      580.47      731.73     53.29 o 
   6  13   6      231.34      239.74     25.43 o 
   7  13   6      294.53      271.27     49.80 o 
   8  13   6       68.53       95.94     35.93 o 
   9  13   6        0.67        8.99     44.29 o 
 -10  14   6      236.80      265.47     42.91 o 
  -9  14   6      465.50      427.70     44.95 o 
  -8  14   6      663.40      647.32     44.56 o 
  -7  14   6      511.54      532.18    170.69 o 
  -6  14   6      965.37      906.70     49.87 o 
  -5  14   6       24.70      -10.59     20.76 o 
  -4  14   6     2896.67     2962.39     99.04 o 
  -3  14   6      205.86      179.07     24.51 o 
  -2  14   6     1812.11     1797.51     61.90 o 
  -1  14   6      492.33      535.76     31.65 o 
   0  14   6     1232.16     1287.22     62.27 o 
   1  14   6       44.84       64.62     19.53 o 
   2  14   6     4310.84     4095.97    190.12 o 
   3  14   6      296.42      369.01     66.59 o 
   4  14   6     2592.86     2802.13    121.44 o 
   5  14   6       41.71       23.56     27.27 o 
   6  14   6     1948.58     1903.60     89.36 o 
   7  14   6       80.10      114.95     42.22 o 
   8  14   6     1677.19     1785.19    109.93 o 
  -8  15   6     1879.23     1901.65     75.46 o 
  -7  15   6      190.22      108.38     74.07 o 
  -6  15   6     2173.70     1953.58     56.96 o 
  -5  15   6      209.93      178.50     39.01 o 
  -4  15   6     2614.08     2726.36     71.70 o 
  -3  15   6      768.58      823.73     44.57 o 
  -2  15   6     2735.98     2800.68     74.28 o 
  -1  15   6      193.99      221.80     25.39 o 
   0  15   6     1113.55     1117.34     61.58 o 
   1  15   6       30.05        0.58     13.52 o 
   2  15   6     1402.62     1350.11    102.38 o 
   3  15   6      435.57      429.07     46.16 o 
   4  15   6      433.92      496.75     81.45 o 
   5  15   6      201.31      205.62     40.96 o 
   6  15   6      158.61      157.17     27.60 o 
   7  15   6       38.90       72.74     37.67 o 
  -7  16   6       97.43       41.61     26.77 o 
  -6  16   6      358.97      164.55    105.36 o 
  -5  16   6       78.25       32.19     23.87 o 
  -4  16   6     1168.33     1178.72     49.17 o 
  -3  16   6      219.40      185.70     44.97 o 
  -2  16   6     1477.16     1450.50     58.76 o 
  -1  16   6      217.91      240.54     28.08 o 
   0  16   6     1978.11     2005.01    108.99 o 
   1  16   6      560.13      601.28     57.24 o 
   2  16   6     2123.65     2292.23     99.71 o 
   3  16   6      293.04      346.19     45.00 o 
   4  16   6     1172.69     1206.44     76.79 o 
   5  16   6       75.48      105.20     47.48 o 
  -6  17   6      486.10       -7.63     30.66 o 
  -5  17   6      137.40       84.32     31.09 o 
  -4  17   6     1717.79     1658.50     58.14 o 
  -3  17   6      370.91      449.86     40.47 o 
  -2  17   6     1037.00     1177.29     59.24 o 
  -1  17   6       42.69       80.59     29.67 o 
   0  17   6      396.13      402.23     34.72 o 
   1  17   6       18.56       29.25     28.38 o 
   2  17   6     1507.32     1664.04    117.09 o 
   3  17   6       93.82       94.89     42.86 o 
   4  17   6       55.75       40.11     33.55 o 
  -3  18   6       66.67       31.57     20.94 o 
  -2  18   6      672.57      770.31     46.31 o 
  -1  18   6       61.06       52.15     23.59 o 
   0  18   6     1873.84     2143.97    119.35 o 
   1  18   6      128.76      154.79     41.95 o 
 -15   0   7      369.73      286.21     82.44 o 
 -13   0   7     5726.98     5905.91    337.60 o 
 -11   0   7      992.11     1079.94     96.04 o 
  -9   0   7     1714.73     1744.14     73.31 o 
  -7   0   7     5089.36     4965.90    258.16 o 
  -5   0   7     1893.70     2073.97     76.33 o 
  -3   0   7     6096.59     5629.48    239.03 o 
  -1   0   7      152.94      145.48     16.94 o 
   1   0   7      409.06      504.48     72.21 o 
   3   0   7     1863.28     1741.40     34.57 o 
   5   0   7     1206.38     1069.19     26.15 o 
   7   0   7      168.82      193.16     26.87 o 
   9   0   7      674.62      649.19     38.75 o 
  11   0   7      449.20      528.81     28.89 o 
 -14   1   7       13.50       49.18     55.27 o 
 -13   1   7     1653.35     1829.10    128.40 o 
 -12   1   7       10.70       10.48     40.27 o 
 -11   1   7      124.43      110.02     33.36 o 
 -10   1   7      454.12      460.54     35.23 o 
  -9   1   7    12318.85    12295.74    344.68 o 
  -8   1   7      552.66      662.74     28.25 o 
  -7   1   7     7511.54     7741.96    217.31 o 
  -6   1   7      597.10      699.74     30.50 o 
  -5   1   7    12786.84    12253.71    242.28 o 
  -4   1   7      417.70      421.85     23.91 o 
  -3   1   7    31049.94    30854.06    604.75 o 
  -2   1   7       42.86       64.31      9.03 o 
  -1   1   7    22103.28    22449.84    353.84 o 
   0   1   7     1212.78     1224.56     17.49 o 
   1   1   7    65325.86    67793.42   1519.59 o 
   2   1   7      483.10      464.11     11.41 o 
   3   1   7    12280.50    12698.34    153.62 o 
   4   1   7      174.95      180.66      8.34 o 
   5   1   7    10987.65    10519.12    125.05 o 
   6   1   7       41.67       42.89      9.26 o 
   7   1   7     9905.06     9677.15    178.40 o 
   8   1   7       74.55       68.40     11.72 o 
   9   1   7     1983.58     2013.36     45.40 o 
  10   1   7       30.69       25.20     10.88 o 
  11   1   7     4557.93     4573.73     76.15 o 
  12   1   7        0.14      -12.88     12.88 o 
 -14   2   7        4.43       -2.69     32.86 o 
 -13   2   7     5552.73     5821.65    232.58 o 
 -12   2   7        2.41       40.46     38.86 o 
 -11   2   7     3294.14     3435.17    132.32 o 
 -10   2   7      146.56      142.95     26.52 o 
  -9   2   7     2032.29     2105.53     68.70 o 
  -8   2   7       91.13       97.80     21.86 o 
  -7   2   7    18358.40    18477.23    560.65 o 
  -6   2   7      602.23      642.71     29.17 o 
  -5   2   7       63.79      103.85     11.05 o 
  -4   2   7     1267.76     1415.33     38.06 o 
  -3   2   7    13055.11    12709.24    197.72 o 
  -2   2   7       48.33       51.97      9.46 o 
  -1   2   7     3799.20     3997.24     58.55 o 
   0   2   7       15.21       24.25      6.52 o 
   1   2   7      314.16      307.91     18.14 o 
   2   2   7      270.89      265.49     12.91 o 
   3   2   7     5054.26     5025.88     54.09 o 
   4   2   7      649.24      643.43     20.02 o 
   5   2   7     1619.37     1629.21     32.25 o 
   6   2   7       33.82       34.95      8.60 o 
   7   2   7      979.92      923.57     21.82 o 
   8   2   7      116.25      111.04     14.51 o 
   9   2   7      416.69      416.21     20.13 o 
  10   2   7      376.74      408.41     32.95 o 
  11   2   7      873.24      874.79     30.41 o 
  12   2   7       66.91       26.11     13.35 o 
 -14   3   7      102.40      107.91     42.54 o 
 -13   3   7     2338.09     2546.27    130.74 o 
 -12   3   7      204.40      248.87     44.31 o 
 -11   3   7      124.97      117.92     16.54 o 
 -10   3   7      233.11      262.64     15.62 o 
  -9   3   7    19703.20    19812.21    437.02 o 
  -8   3   7      755.95      763.61     23.39 o 
  -7   3   7     2781.12     2846.12     62.24 o 
  -6   3   7        9.31       22.38     10.06 o 
  -5   3   7    15011.48    15294.90    284.44 o 
  -4   3   7     2560.01     2634.08     41.19 o 
  -3   3   7    41194.35    40828.04    888.45 o 
  -2   3   7      986.26     1070.10     20.76 o 
  -1   3   7     7992.62     8036.10    100.37 o 
   0   3   7      196.54      220.58     10.75 o 
   1   3   7    69019.96    73568.30   1714.72 o 
   2   3   7        1.19       17.75      5.20 o 
   3   3   7    13307.54    13332.76    161.91 o 
   4   3   7      103.76      105.56      6.64 o 
   5   3   7    10928.65    10767.56    151.93 o 
   6   3   7      624.57      632.99     14.86 o 
   7   3   7    13840.36    13605.50    203.24 o 
   8   3   7      259.68      266.70     16.59 o 
   9   3   7     1974.15     1938.63     48.87 o 
  10   3   7       12.05       12.78     10.56 o 
  11   3   7     7527.53     7321.03    152.26 o 
  12   3   7       33.21       -6.42     24.02 o 
 -14   4   7        0.26       60.69     58.37 o 
 -13   4   7     4595.81     4640.02    178.75 o 
 -12   4   7      100.51      131.19     32.83 o 
 -11   4   7     6013.77     5386.85    299.10 o 
 -10   4   7        2.31        3.28     11.38 o 
  -9   4   7     6968.86     7024.25    154.21 o 
  -8   4   7      184.17      200.38     12.99 o 
  -7   4   7    11598.73    11646.34    224.86 o 
  -6   4   7     1130.58     1090.14     46.59 o 
  -5   4   7      290.83      353.54     17.98 o 
  -4   4   7      119.93      136.63     12.92 o 
  -3   4   7    24017.04    23617.68    422.66 o 
  -2   4   7      338.45      322.69     18.24 o 
  -1   4   7      763.57      721.80     15.12 o 
   0   4   7       35.15       47.53      5.85 o 
   1   4   7      510.10      521.09     21.17 o 
   2   4   7     5523.43     5680.05     65.66 o 
   3   4   7     1160.61     1143.22     27.50 o 
   4   4   7      855.93      888.53     23.79 o 
   5   4   7     3332.04     3237.33     38.88 o 
   6   4   7      452.58      473.69     17.48 o 
   7   4   7      230.19      226.97     11.75 o 
   8   4   7      508.70      502.25     14.44 o 
   9   4   7      817.61      817.79     22.79 o 
  10   4   7      440.43      438.32     24.40 o 
  11   4   7      760.21      796.56     96.01 o 
  12   4   7      145.54      108.64     40.78 o 
 -14   5   7        3.88       20.38     29.92 o 
 -13   5   7     2840.74     2879.67    139.20 o 
 -12   5   7      505.99      528.98     37.61 o 
 -11   5   7      918.12      931.76     44.21 o 
 -10   5   7        1.80       14.55     11.78 o 
  -9   5   7     6613.23     6418.11    181.00 o 
  -8   5   7        7.00        7.34      7.26 o 
  -7   5   7     2560.37     2581.92     52.07 o 
  -6   5   7      866.55      819.42     26.60 o 
  -5   5   7    11586.59    11441.65    204.19 o 
  -4   5   7      178.23      171.15     13.71 o 
  -3   5   7    37863.87    38058.10    828.82 o 
  -2   5   7       42.12       25.61      8.39 o 
  -1   5   7     9417.02     9561.34    142.89 o 
   0   5   7      336.87      448.24     19.32 o 
   1   5   7    23274.00    22042.41    330.86 o 
   2   5   7      273.46      300.80     17.62 o 
   3   5   7     9466.49     9548.17    155.92 o 
   4   5   7     3110.90     3141.30     65.07 o 
   5   5   7    11349.15    11191.65    231.22 o 
   6   5   7        2.31       18.68     13.83 o 
   7   5   7    13417.07    12598.24    295.92 o 
   8   5   7       84.86       84.54     10.05 o 
   9   5   7     2697.66     2427.04     86.13 o 
  10   5   7        0.06       29.83     25.50 o 
  11   5   7     3897.34     3985.19    173.70 o 
  12   5   7        1.47       18.54     36.84 o 
 -14   6   7      154.83      216.46     69.32 o 
 -13   6   7     4180.35     4274.64    129.71 o 
 -12   6   7      504.92      503.41     43.14 o 
 -11   6   7     1622.40     1609.99     96.49 o 
 -10   6   7      169.97      186.36     28.01 o 
  -9   6   7     4671.25     4517.16    112.72 o 
  -8   6   7      158.19      167.69     13.56 o 
  -7   6   7     5862.21     5869.27    135.71 o 
  -6   6   7     1040.68      904.43     24.20 o 
  -5   6   7      329.82      362.95     18.91 o 
  -4   6   7     1906.88     1841.00     30.93 o 
  -3   6   7     5717.52     5660.79     79.36 o 
  -2   6   7      420.54      358.87     17.75 o 
  -1   6   7      374.18      403.84     15.50 o 
   0   6   7     2430.45     2273.48     28.55 o 
   1   6   7      380.25      393.92     21.99 o 
   2   6   7      674.96      650.13     31.83 o 
   3   6   7      419.49      454.53     22.19 o 
   4   6   7      267.82      267.74     21.79 o 
   5   6   7     3160.28     3183.60     66.56 o 
   6   6   7      107.42      126.55     18.99 o 
   7   6   7      366.99      340.77     21.48 o 
   8   6   7      998.56      974.33     43.63 o 
   9   6   7      965.83     1001.73     61.08 o 
  10   6   7       60.88       65.79     16.16 o 
  11   6   7      530.13      460.10    116.77 o 
  12   6   7        3.54      -77.17     82.04 o 
 -13   7   7     1369.44     1424.02     73.92 o 
 -12   7   7      322.79      317.79     37.77 o 
 -11   7   7      327.27      392.20     32.37 o 
 -10   7   7       29.30       13.34     18.76 o 
  -9   7   7     6316.43     6252.90    160.37 o 
  -8   7   7      721.99      673.32     35.12 o 
  -7   7   7     3925.87     3914.53     89.83 o 
  -6   7   7     2653.96     2622.53     43.51 o 
  -5   7   7     4920.21     4848.77    100.25 o 
  -4   7   7     3686.40     3528.02     52.49 o 
  -3   7   7    10735.46    10065.01    136.80 o 
  -2   7   7     1660.32     1609.18     27.68 o 
  -1   7   7     6185.95     6123.84    101.45 o 
   0   7   7      334.63      341.03     10.73 o 
   1   7   7    28958.94    30204.40    568.43 o 
   2   7   7     1008.69      997.02     58.43 o 
   3   7   7     6884.25     7031.25    172.21 o 
   4   7   7      860.80      874.11     39.09 o 
   5   7   7    11053.66    10827.26    237.20 o 
   6   7   7      827.01      821.11     30.51 o 
   7   7   7    10451.20    10451.94    270.91 o 
   8   7   7      194.54      223.35     25.32 o 
   9   7   7     2445.20     2513.89     87.29 o 
  10   7   7      167.29      129.12     32.01 o 
  11   7   7     3700.99     3970.26    234.71 o 
 -13   8   7     2703.45     2694.35    104.27 o 
 -12   8   7      175.60      224.96     31.57 o 
 -11   8   7     2055.32     2224.87     73.51 o 
 -10   8   7     1359.70     1364.60     61.09 o 
  -9   8   7     1555.82     1657.76     65.02 o 
  -8   8   7      605.30      614.88     31.82 o 
  -7   8   7     4429.94     4417.82    101.52 o 
  -6   8   7        1.01        2.08     14.54 o 
  -5   8   7     1446.05     1565.42     41.69 o 
  -4   8   7      819.57      823.58     23.56 o 
  -3   8   7     7096.72     6635.18    113.09 o 
  -2   8   7      165.49      173.10     12.13 o 
  -1   8   7      294.40      335.05     15.96 o 
   0   8   7     2698.61     2703.71     57.13 o 
   1   8   7      147.08      180.34      9.39 o 
   2   8   7      699.47      771.78     50.17 o 
   3   8   7     1097.43     1184.67     46.55 o 
   4   8   7      320.16      327.68     22.98 o 
   5   8   7       60.01       72.26     19.52 o 
   6   8   7      318.77      285.28     22.17 o 
   7   8   7       73.60       51.41     16.83 o 
   8   8   7      120.72      134.89     24.39 o 
   9   8   7      133.82       85.80     20.78 o 
  10   8   7      309.60      286.81     61.60 o 
  11   8   7      282.36      308.08     73.91 o 
 -13   9   7     1300.53     1298.60     65.74 o 
 -12   9   7      201.11      210.07     40.31 o 
 -11   9   7      938.13      910.77     80.00 o 
 -10   9   7        6.13        4.49     30.13 o 
  -9   9   7     3205.40     3257.13     89.69 o 
  -8   9   7      206.23      235.40     26.67 o 
  -7   9   7     4849.74     4805.08    107.23 o 
  -6   9   7      688.39      690.22     31.06 o 
  -5   9   7    14092.16    13264.56    238.21 o 
  -4   9   7        8.26        3.50     11.98 o 
  -3   9   7     9003.86     8733.76    144.04 o 
  -2   9   7     1295.43     1315.33     38.23 o 
  -1   9   7     9775.26     9737.72    194.00 o 
   0   9   7        1.65       30.18     13.01 o 
   1   9   7    17055.53    16463.97    366.29 o 
   2   9   7      107.36      106.02     22.85 o 
   3   9   7     5252.88     5413.33    137.31 o 
   4   9   7      626.02      664.89     44.78 o 
   5   9   7     9056.66     9284.88    195.15 o 
   6   9   7      331.46      322.98     29.37 o 
   7   9   7     8620.25     8397.48    187.02 o 
   8   9   7       10.15        1.70     16.90 o 
   9   9   7      922.86     1092.53     78.22 o 
  10   9   7      143.16      100.94     58.07 o 
  11   9   7     1883.09     1970.13    171.11 o 
 -12  10   7      109.79      102.89     31.46 o 
 -11  10   7     2194.99     2207.94     85.13 o 
 -10  10   7      899.00      950.95     48.13 o 
  -9  10   7     1730.14     1797.53     79.04 o 
  -8  10   7     1189.56     1232.37     50.57 o 
  -7  10   7     4517.97     4267.89    100.60 o 
  -6  10   7      342.36      326.97     16.99 o 
  -5  10   7       15.50       29.89     17.24 o 
  -4  10   7      133.10      151.45     17.17 o 
  -3  10   7     1030.94     1042.81     35.86 o 
  -2  10   7     2696.45     2727.93     54.43 o 
  -1  10   7      609.40      629.39     28.17 o 
   0  10   7     1426.51     1477.89     26.62 o 
   1  10   7       20.01       15.00      6.49 o 
   2  10   7      257.69      290.74     30.21 o 
   3  10   7      420.35      448.96     35.64 o 
   4  10   7       79.11      100.75     27.07 o 
   5  10   7      103.99      109.02     19.60 o 
   6  10   7      109.34       86.93     18.76 o 
   7  10   7        1.87        2.51     18.19 o 
   8  10   7      171.81      190.00     26.51 o 
   9  10   7      127.85      136.80     25.09 o 
  10  10   7      148.59      266.75    127.74 o 
 -12  11   7      200.66      167.05     32.18 o 
 -11  11   7     1147.16     1295.00     59.56 o 
 -10  11   7       12.53       -0.32     21.07 o 
  -9  11   7     2894.62     2976.59     87.59 o 
  -8  11   7      320.80      322.56     28.83 o 
  -7  11   7     4576.03     4624.49    116.98 o 
  -6  11   7     1476.31     1514.58     48.24 o 
  -5  11   7     4756.03     4676.55     93.00 o 
  -4  11   7      335.03      365.03     18.43 o 
  -3  11   7     9644.01     9383.30    159.80 o 
  -2  11   7      517.35      492.42     18.80 o 
  -1  11   7     9116.68     9036.55    223.85 o 
   0  11   7      549.19      574.82     18.82 o 
   1  11   7     9952.79     9722.24    223.29 o 
   2  11   7       14.55        1.39     21.66 o 
   3  11   7     3738.91     3778.16    140.50 o 
   4  11   7     1337.31     1364.81     73.27 o 
   5  11   7     3715.19     3813.75    100.91 o 
   6  11   7      831.96      858.73     46.47 o 
   7  11   7     2808.99     2818.17    217.16 o 
   8  11   7      368.38      283.94     49.92 o 
   9  11   7     1435.88     1532.86     82.89 o 
 -11  12   7      865.20      919.03     56.44 o 
 -10  12   7      459.00      573.82     53.46 o 
  -9  12   7     1039.29     1088.37     60.51 o 
  -8  12   7      647.47      655.72     46.24 o 
  -7  12   7     2268.50     2332.79     73.98 o 
  -6  12   7        1.30        3.04     10.83 o 
  -5  12   7      765.77      781.30     35.42 o 
  -4  12   7      452.30      476.45     30.03 o 
  -3  12   7      641.06      610.02     25.92 o 
  -2  12   7      956.61     1022.95     27.87 o 
  -1  12   7      444.10      516.73     26.49 o 
   0  12   7     1887.77     1909.69     57.67 o 
   1  12   7        2.65        0.64      9.30 o 
   2  12   7      212.17      179.43      7.67 o 
   3  12   7      536.68      636.10     66.03 o 
   4  12   7       59.31      105.98     40.70 o 
   5  12   7       47.64       28.21     36.19 o 
   6  12   7       24.94       30.84     19.20 o 
   7  12   7      106.18      112.37     21.32 o 
   8  12   7      328.06      350.81     52.50 o 
   9  12   7      236.25      276.39     75.92 o 
 -10  13   7       67.10       54.20     27.91 o 
  -9  13   7     1662.72     1712.61     78.95 o 
  -8  13   7      301.33      223.98     98.45 o 
  -7  13   7     2009.13     2024.87     85.25 o 
  -6  13   7      465.34      508.57     31.34 o 
  -5  13   7     2433.08     2363.18     58.14 o 
  -4  13   7     1469.09     1414.90     41.21 o 
  -3  13   7     4179.44     4063.18     81.53 o 
  -2  13   7      693.11      756.17     25.44 o 
  -1  13   7     4069.93     4154.94     82.34 o 
   0  13   7      113.42      124.72     22.28 o 
   1  13   7     3923.52     3845.39    130.06 o 
   2  13   7      397.58      430.57     53.04 o 
   3  13   7     5107.34     5527.66    171.31 o 
   4  13   7     1279.30     1353.18     76.26 o 
   5  13   7     2004.02     2023.80    104.51 o 
   6  13   7      580.58      526.51     66.83 o 
   7  13   7     1539.80     1541.05     68.69 o 
   8  13   7      123.32      109.64     38.05 o 
  -9  14   7     1318.30     1364.21     60.42 o 
  -8  14   7       96.43       27.06     23.63 o 
  -7  14   7     1475.08     1426.09     55.03 o 
  -6  14   7      290.71      241.27     34.42 o 
  -5  14   7     1329.08     1353.95     43.19 o 
  -4  14   7        1.76       15.45     14.08 o 
  -3  14   7      182.72      224.39     30.21 o 
  -2  14   7       18.67       17.59     17.18 o 
  -1  14   7     1143.15     1197.42     32.26 o 
   0  14   7      870.33      900.57     36.90 o 
   1  14   7      640.92      544.53     45.04 o 
   2  14   7      506.04      613.34     77.67 o 
   3  14   7       92.80       86.32     31.21 o 
   4  14   7       21.20       51.07     30.67 o 
   5  14   7       30.13       53.96     32.04 o 
   6  14   7       28.99       72.70     36.08 o 
   7  14   7      168.59      183.60     44.28 o 
  -8  15   7        5.81      -18.58     25.49 o 
  -7  15   7      975.80     1056.74     48.97 o 
  -6  15   7      254.42      185.53     56.39 o 
  -5  15   7     2153.36     2141.94     54.23 o 
  -4  15   7      450.61      469.91     28.99 o 
  -3  15   7     3456.69     3460.72     98.33 o 
  -2  15   7       19.24       43.83     20.92 o 
  -1  15   7     2916.76     3059.18     93.37 o 
   0  15   7        8.79       19.40     13.51 o 
   1  15   7     2242.59     2100.00    108.04 o 
   2  15   7      130.60      159.22     52.91 o 
   3  15   7     3449.58     3553.73    214.96 o 
   4  15   7      366.99      403.97     48.70 o 
   5  15   7     2587.93     2758.63    141.68 o 
   6  15   7       37.18       53.81     24.25 o 
  -7  16   7      251.70      131.51     60.65 o 
  -6  16   7      241.64      211.65     83.46 o 
  -5  16   7     1055.63     1109.44     41.50 o 
  -4  16   7      161.22       78.92     17.94 o 
  -3  16   7      991.69      981.86     43.83 o 
  -2  16   7      298.93      312.27     29.86 o 
  -1  16   7      356.63      373.48     30.62 o 
   0  16   7      191.29      186.21     19.00 o 
   1  16   7      243.45      687.15    292.14 o 
   2  16   7      293.92      315.41     66.08 o 
   3  16   7        3.89      -20.96     34.58 o 
   4  16   7       48.84      103.05     59.60 o 
   5  16   7        5.39       13.11     76.25 o 
  -5  17   7      951.06      899.65     41.83 o 
  -4  17   7      111.64       87.53     28.74 o 
  -3  17   7     1095.54     1105.24     67.82 o 
  -2  17   7      223.78      217.63     30.18 o 
  -1  17   7     2398.57     2323.40    120.13 o 
   0  17   7       66.18       84.01     31.76 o 
   1  17   7     1598.02     1772.55     94.56 o 
   2  17   7        1.64      -73.91     89.29 o 
   3  17   7     3346.01     3645.35    171.86 o 
 -12   0   8     5313.10     5988.38    331.34 o 
 -10   0   8     3727.00     4191.85    218.59 o 
  -8   0   8     4362.37     4392.48    272.97 o 
  -6   0   8    38441.30    39008.30   1711.51 o 
  -4   0   8     1531.03     1552.92     56.00 o 
  -2   0   8    28954.51    28939.84    733.05 o 
   0   0   8    30470.45    29784.17    749.12 o 
   2   0   8    12684.28    12770.90    223.94 o 
   4   0   8    29910.19    28412.54    641.18 o 
   6   0   8     1216.74     1167.35     30.37 o 
   8   0   8     8051.34     7555.65    278.25 o 
  10   0   8     2866.14     2786.49     84.86 o 
  12   0   8      339.28      199.94     74.64 o 
 -14   1   8     1803.85     2007.32    124.45 o 
 -13   1   8      250.78      245.98     52.21 o 
 -12   1   8      257.70      282.69     50.50 o 
 -11   1   8      122.35      166.66     46.70 o 
 -10   1   8     4207.60     4103.23    217.69 o 
  -9   1   8      152.55      131.38     28.96 o 
  -8   1   8        3.60       10.31     14.66 o 
  -7   1   8       78.31       73.79     19.81 o 
  -6   1   8        6.58       14.87     18.40 o 
  -5   1   8       21.46       34.96     10.46 o 
  -4   1   8     1551.46     1450.00     29.50 o 
  -3   1   8        2.39       19.73      8.64 o 
  -2   1   8     6098.61     5922.94     84.50 o 
  -1   1   8      306.43      314.35     11.17 o 
   0   1   8       97.61       85.90      9.62 o 
   1   1   8     1301.90     1349.16     21.12 o 
   2   1   8      622.69      581.61     16.87 o 
   3   1   8       69.88       76.75      7.50 o 
   4   1   8      127.66      155.44     21.01 o 
   5   1   8       55.56       63.59      7.76 o 
   6   1   8     1509.59     1454.81     28.54 o 
   7   1   8      116.48      113.57     11.18 o 
   8   1   8     7012.65     6725.32    154.04 o 
   9   1   8      392.98      355.46     21.78 o 
  10   1   8      476.62      487.08     25.13 o 
  11   1   8      116.27       84.01     14.05 o 
  12   1   8     2586.70     2446.77     59.40 o 
 -14   2   8     1090.08     1176.94    134.05 o 
 -13   2   8       89.97       81.14     50.80 o 
 -12   2   8     5585.23     5207.49    287.59 o 
 -11   2   8      155.26      134.83     31.97 o 
 -10   2   8     8846.56     8870.22    268.84 o 
  -9   2   8      220.97      159.13     29.05 o 
  -8   2   8     3235.21     3251.06     68.08 o 
  -7   2   8      120.02      117.38     19.76 o 
  -6   2   8    24066.83    23524.58    557.97 o 
  -5   2   8        3.94       10.92      8.99 o 
  -4   2   8    12869.67    13374.89    216.27 o 
  -3   2   8      119.43      118.38     12.74 o 
  -2   2   8    41146.55    41234.39    907.97 o 
  -1   2   8      289.63      315.83     11.66 o 
   0   2   8    16354.42    16358.46    222.13 o 
   1   2   8      943.72     1022.94     15.82 o 
   2   2   8      835.93      817.96     15.63 o 
   3   2   8      902.42      969.59     17.47 o 
   4   2   8    28986.02    28400.21    479.17 o 
   5   2   8       65.29       69.97      8.61 o 
   6   2   8     7300.86     7196.21    126.47 o 
   7   2   8      189.89      206.28     13.18 o 
   8   2   8     6597.73     6296.03    117.52 o 
   9   2   8        0.53        5.56     10.02 o 
  10   2   8     2471.13     2357.54     77.20 o 
  11   2   8       66.54       53.33     14.23 o 
  12   2   8      108.86       27.83     24.51 o 
 -14   3   8     2359.48     2314.16    135.01 o 
 -13   3   8      683.59      811.14    138.18 o 
 -12   3   8      124.76      160.15     38.43 o 
 -11   3   8      104.62      110.17     29.84 o 
 -10   3   8     7794.42     7477.26    158.32 o 
  -9   3   8     1020.10      970.20     39.79 o 
  -8   3   8       94.15       83.95     16.99 o 
  -7   3   8     1589.25     1546.72     36.22 o 
  -6   3   8     1180.23     1153.47     43.62 o 
  -5   3   8     1363.17     1344.54     27.42 o 
  -4   3   8     1048.20     1033.38     27.83 o 
  -3   3   8      534.99      534.04     17.78 o 
  -2   3   8     2087.41     1965.63     31.01 o 
  -1   3   8      836.17      787.27     17.28 o 
   0   3   8     1730.96     1479.00     28.49 o 
   1   3   8     5702.05     5882.77     69.66 o 
   2   3   8    10412.38    10246.90    120.51 o 
   3   3   8       39.70       49.38      5.03 o 
   4   3   8     2143.71     2148.93     38.48 o 
   5   3   8      205.97      227.22     12.67 o 
   6   3   8      706.57      695.32     21.96 o 
   7   3   8      143.15      161.70      9.48 o 
   8   3   8     4588.82     4301.68     81.56 o 
   9   3   8      121.20       92.96     10.59 o 
  10   3   8      120.04      108.55     21.97 o 
  11   3   8       27.29        6.75     23.10 o 
  12   3   8     2945.39     3028.11    122.86 o 
 -14   4   8      874.90     1004.48     84.61 o 
 -13   4   8       61.51       68.38     41.85 o 
 -12   4   8     3937.32     4017.08    134.19 o 
 -11   4   8       74.28       90.77     25.55 o 
 -10   4   8    11545.46    11277.11    227.44 o 
  -9   4   8     2132.55     2090.93     45.86 o 
  -8   4   8     8021.50     8117.54    150.36 o 
  -7   4   8      107.68      112.67     13.46 o 
  -6   4   8    22574.34    22206.99    624.57 o 
  -5   4   8       29.49       33.45     14.02 o 
  -4   4   8     7786.49     7788.74    162.07 o 
  -3   4   8      487.90      465.54     23.85 o 
  -2   4   8    25958.94    25201.13    429.09 o 
  -1   4   8     1600.81     1465.05     26.93 o 
   0   4   8     9101.50     8853.84    116.63 o 
   1   4   8     5276.30     5255.06     64.43 o 
   2   4   8     6987.31     6900.53     75.03 o 
   3   4   8        9.63       30.63     11.83 o 
   4   4   8    27784.93    27713.06    587.81 o 
   5   4   8      200.37      188.06     10.13 o 
   6   4   8     3401.51     3382.97     48.05 o 
   7   4   8      156.09      166.46      8.04 o 
   8   4   8     4596.56     4463.00    110.18 o 
   9   4   8       26.81       22.39      7.40 o 
  10   4   8     2158.40     1987.11    151.09 o 
  11   4   8      381.22      385.72     44.16 o 
  12   4   8      555.03      612.53     53.49 o 
 -14   5   8     1817.59     1999.04    154.23 o 
 -13   5   8      277.60      244.91     45.43 o 
 -12   5   8      115.33      139.45     34.87 o 
 -11   5   8      376.92      353.18     61.19 o 
 -10   5   8     4291.45     3851.48    169.23 o 
  -9   5   8      157.03      154.26     16.93 o 
  -8   5   8      404.14      409.75     34.86 o 
  -7   5   8      658.21      648.25     37.02 o 
  -6   5   8     1796.49     1811.53     55.95 o 
  -5   5   8     3057.70     3049.12     77.67 o 
  -4   5   8     1729.58     1785.46     36.82 o 
  -3   5   8      150.66      177.54     13.98 o 
  -2   5   8    11270.35    10984.63    185.59 o 
  -1   5   8      362.50      396.21     17.01 o 
   0   5   8      406.14      517.64     15.53 o 
   1   5   8      339.71      383.49     22.19 o 
   2   5   8     3835.69     3687.81     66.16 o 
   3   5   8       53.52       70.59     13.93 o 
   4   5   8     2113.90     2150.61     57.53 o 
   5   5   8      127.41      117.61     16.78 o 
   6   5   8      663.47      674.71     29.39 o 
   7   5   8       78.30      103.85     19.24 o 
   8   5   8     5414.46     4821.81    158.78 o 
   9   5   8      108.50       85.59     21.57 o 
  10   5   8      808.46      692.64     42.85 o 
  11   5   8       66.69       53.55     30.78 o 
 -13   6   8      697.80      627.05     53.82 o 
 -12   6   8     4355.06     4571.95    150.81 o 
 -11   6   8        7.88       35.81     22.91 o 
 -10   6   8     5971.38     6150.05    149.35 o 
  -9   6   8      176.54      181.49     14.18 o 
  -8   6   8     5615.62     5445.13    121.85 o 
  -7   6   8      381.12      385.86     17.68 o 
  -6   6   8    14495.55    13950.11    289.80 o 
  -5   6   8       62.11       68.85     11.90 o 
  -4   6   8     1278.49     1202.32     25.01 o 
  -3   6   8       97.73      128.28     15.03 o 
  -2   6   8    12237.31    11747.04    190.77 o 
  -1   6   8     2231.24     2133.13     35.09 o 
   0   6   8    13109.28    12883.89    221.60 o 
   1   6   8      580.66      658.96     28.16 o 
   2   6   8     5365.47     5471.05    109.65 o 
   3   6   8      940.50      984.94     35.82 o 
   4   6   8    15973.44    16266.82    357.62 o 
   5   6   8       44.17       35.55     22.97 o 
   6   6   8     2060.25     2082.10     72.65 o 
   7   6   8      281.25      324.84     22.47 o 
   8   6   8     4357.18     4376.11    125.80 o 
   9   6   8      105.07      115.67     18.68 o 
  10   6   8     2168.10     1872.94    352.10 o 
  11   6   8      135.37      161.92     39.65 o 
 -13   7   8        7.12       26.44     37.71 o 
 -12   7   8      383.75      449.56     39.12 o 
 -11   7   8       15.52       -3.58     19.32 o 
 -10   7   8     2360.52     2346.09    117.92 o 
  -9   7   8       32.58       22.02     18.61 o 
  -8   7   8        2.74       18.05      7.77 o 
  -7   7   8      740.20      751.87     36.38 o 
  -6   7   8       12.53       19.04      9.49 o 
  -5   7   8     3337.88     3255.39     56.29 o 
  -4   7   8     1820.59     1795.28     31.84 o 
  -3   7   8     2490.73     2495.31     37.32 o 
  -2   7   8     4459.41     4179.54     61.09 o 
  -1   7   8      735.49      721.91     24.90 o 
   0   7   8        6.44       29.50     15.61 o 
   1   7   8      294.20      318.61     16.44 o 
   2   7   8     2583.36     2596.16     78.96 o 
   3   7   8     1094.50     1128.56     43.72 o 
   4   7   8      739.74      853.45     39.21 o 
   5   7   8      660.98      655.41     37.33 o 
   6   7   8      110.20      113.50     19.45 o 
   7   7   8     1106.21     1228.51     61.03 o 
   8   7   8     2195.46     2089.95     75.89 o 
   9   7   8       96.90      119.38     22.77 o 
  10   7   8      241.16      152.46     69.55 o 
  11   7   8       24.41       45.72     78.47 o 
 -13   8   8      211.67      223.33     36.15 o 
 -12   8   8     3103.95     3112.89    130.88 o 
 -11   8   8      262.18      328.07     43.61 o 
 -10   8   8     3981.54     3963.88    117.76 o 
  -9   8   8      495.77      532.61     37.34 o 
  -8   8   8     2204.98     2158.45     66.74 o 
  -7   8   8      264.78      265.63     28.34 o 
  -6   8   8    12894.29    12586.44    277.36 o 
  -5   8   8       14.38        9.64     10.64 o 
  -4   8   8     6651.74     6507.13     94.81 o 
  -3   8   8      282.78      308.83     15.78 o 
  -2   8   8     7574.42     7368.53    127.25 o 
  -1   8   8      834.37      800.91     35.74 o 
   0   8   8    19575.36    19366.12    342.60 o 
   1   8   8     3216.43     3178.18     95.46 o 
   2   8   8     6576.61     6836.83    178.32 o 
   3   8   8       66.56       84.19     25.27 o 
   4   8   8     6106.13     6373.47    141.99 o 
   5   8   8     2003.44     2001.46     55.57 o 
   6   8   8     5847.56     5870.84    128.12 o 
   7   8   8      978.90      975.78     45.37 o 
   8   8   8     3590.49     3567.38    184.90 o 
   9   8   8      199.25      179.92     21.65 o 
  10   8   8     1652.32     1196.71    237.29 o 
 -12   9   8      360.03      368.38     41.69 o 
 -11   9   8       70.48      114.61     27.26 o 
 -10   9   8     2361.96     2320.41     78.30 o 
  -9   9   8      600.02      586.18     47.93 o 
  -8   9   8      423.68      419.55     29.80 o 
  -7   9   8      576.38      607.72     36.55 o 
  -6   9   8      583.02      641.82     46.19 o 
  -5   9   8      184.62      204.45     25.08 o 
  -4   9   8      300.21      335.74     27.04 o 
  -3   9   8      519.21      494.70     21.59 o 
  -2   9   8        5.36        7.14      9.76 o 
  -1   9   8      407.92      400.89     17.02 o 
   0   9   8      149.11      153.82     13.75 o 
   1   9   8       13.91       27.56      6.11 o 
   2   9   8      839.47      841.22     51.07 o 
   3   9   8     1725.10     1810.24     84.25 o 
   4   9   8      673.19      678.00     32.99 o 
   5   9   8      392.13      395.78     29.32 o 
   6   9   8      838.36      835.93     37.14 o 
   7   9   8       57.16       82.09     19.13 o 
   8   9   8     1986.92     1840.40     98.50 o 
   9   9   8       41.37       40.09     16.92 o 
  10   9   8      353.86      286.62    245.77 o 
 -12  10   8     2393.99     2461.01     93.34 o 
 -11  10   8      373.43      372.67     40.59 o 
 -10  10   8     3328.74     3456.73    111.15 o 
  -9  10   8     1184.38     1168.86     55.73 o 
  -8  10   8     3156.30     3170.70     93.20 o 
  -7  10   8       11.45       24.21     17.51 o 
  -6  10   8    11571.08    11061.70    239.00 o 
  -5  10   8      390.68      401.16     20.65 o 
  -4  10   8     5118.23     5158.28    102.62 o 
  -3  10   8      742.57      741.77     24.26 o 
  -2  10   8    14005.35    13633.12    252.14 o 
  -1  10   8     1681.77     1571.26     51.22 o 
   0  10   8    16960.64    16536.00    291.33 o 
   1  10   8     4349.26     4096.37     93.68 o 
   2  10   8     5926.06     6005.50    173.43 o 
   3  10   8      164.74      153.26     28.16 o 
   4  10   8     8615.65     8748.07    261.45 o 
   5  10   8       36.86       13.01     18.38 o 
   6  10   8     2633.09     2666.32     78.55 o 
   7  10   8       91.55      110.81     21.26 o 
   8  10   8     2009.94     1996.72    120.11 o 
   9  10   8      269.13      188.77     30.32 o 
  10  10   8     1179.70     1144.01     91.23 o 
 -11  11   8       23.18       16.67     27.48 o 
 -10  11   8      450.56      505.46     39.30 o 
  -9  11   8      399.28      458.39     35.94 o 
  -8  11   8      759.00      799.60     67.27 o 
  -7  11   8       69.88       67.24     25.28 o 
  -6  11   8      125.83      131.56     16.66 o 
  -5  11   8     1456.58     1418.46     38.12 o 
  -4  11   8      504.03      507.60     29.42 o 
  -3  11   8      261.44      292.66     18.89 o 
  -2  11   8       30.15       31.94     10.82 o 
  -1  11   8       94.54       92.73     13.08 o 
   0  11   8        4.92        6.14      8.12 o 
   1  11   8      185.79      216.61     23.40 o 
   2  11   8     1666.75     1647.28     77.88 o 
   3  11   8      286.57      324.25     41.43 o 
   4  11   8      595.15      641.17     52.46 o 
   5  11   8     1102.43     1191.51     48.04 o 
   6  11   8      329.36      348.67     33.61 o 
   7  11   8      315.16      310.04     37.41 o 
   8  11   8     1492.48     1531.21     82.00 o 
   9  11   8        0.15        5.93     48.22 o 
 -11  12   8       23.03       37.52     28.77 o 
 -10  12   8     1761.86     1761.32     85.80 o 
  -9  12   8      604.81      671.77     46.13 o 
  -8  12   8     2149.01     2169.91     89.71 o 
  -7  12   8       91.31       80.67     23.45 o 
  -6  12   8     5137.16     5003.56    109.00 o 
  -5  12   8        0.39       11.20     11.90 o 
  -4  12   8     4701.75     4645.70    102.17 o 
  -3  12   8     2191.78     2147.97     48.21 o 
  -2  12   8     5791.29     5867.07    113.07 o 
  -1  12   8      394.40      436.51     17.12 o 
   0  12   8     3778.55     3831.05    116.56 o 
   1  12   8      103.95      134.99     19.94 o 
   2  12   8     3676.76     3755.86    154.72 o 
   3  12   8        2.77       67.72     48.46 o 
   4  12   8     3932.86     4062.59    137.26 o 
   5  12   8       22.20       42.42     20.20 o 
   6  12   8     1361.69     1473.91     65.03 o 
   7  12   8      228.99      261.31     36.52 o 
   8  12   8     1520.07     1308.00    120.12 o 
 -10  13   8      251.89      274.91     34.96 o 
  -9  13   8      119.34       80.68     41.35 o 
  -8  13   8      153.85       69.37     57.69 o 
  -7  13   8     1099.21     1092.92     50.86 o 
  -6  13   8       49.86       73.37     15.65 o 
  -5  13   8      890.59      924.29     42.74 o 
  -4  13   8       43.32       31.85     14.97 o 
  -3  13   8      563.77      611.16     33.25 o 
  -2  13   8      272.96      310.77     19.97 o 
  -1  13   8       17.44       27.19     13.33 o 
   0  13   8      141.78      143.72     16.56 o 
   1  13   8      155.65      134.84     18.44 o 
   2  13   8      530.47      584.04     47.66 o 
   3  13   8      479.54      577.54     55.85 o 
   4  13   8      751.90      908.91     76.04 o 
   5  13   8      576.19      619.70     43.62 o 
   6  13   8      801.42      834.55     45.06 o 
   7  13   8      349.94      264.71     36.02 o 
  -9  14   8      397.00      337.61     75.83 o 
  -8  14   8     2519.58     2468.60     82.50 o 
  -7  14   8        5.60       18.62     19.52 o 
  -6  14   8     2079.50     2025.13     56.90 o 
  -5  14   8        2.97       25.36     14.34 o 
  -4  14   8     5657.71     5582.13    118.89 o 
  -3  14   8      362.20      382.15     32.32 o 
  -2  14   8     2111.87     2145.35     70.12 o 
  -1  14   8      205.64      228.63     19.26 o 
   0  14   8     2691.20     2476.75    113.60 o 
   1  14   8      286.39      300.34     53.11 o 
   2  14   8     2423.41     2566.13    102.10 o 
   3  14   8        1.36       -4.83     25.77 o 
   4  14   8     1640.93     1761.78     89.40 o 
   5  14   8        3.47       32.82     26.95 o 
   6  14   8     2262.77     2338.00    112.71 o 
  -8  15   8      172.86      104.64     54.24 o 
  -7  15   8      450.77      312.28    129.22 o 
  -6  15   8      237.83      146.31     45.73 o 
  -5  15   8      190.83      166.36     24.17 o 
  -4  15   8       36.99       37.75     16.02 o 
  -3  15   8      107.26      111.17     17.63 o 
  -2  15   8      156.54      145.25     25.06 o 
  -1  15   8       36.54       40.67     13.53 o 
   0  15   8      151.60      119.95     13.74 o 
   1  15   8      200.36      229.70     44.95 o 
   2  15   8       75.78       74.05     49.12 o 
   3  15   8      262.90      327.42     46.74 o 
   4  15   8      401.58      485.98     59.54 o 
   5  15   8      194.51      181.80     43.97 o 
  -6  16   8     1070.02     1042.07     49.73 o 
  -5  16   8        4.54       -1.23     19.32 o 
  -4  16   8     1976.15     1983.24     56.04 o 
  -3  16   8      437.42      468.88     29.32 o 
  -2  16   8     2558.16     2380.82    114.80 o 
  -1  16   8      294.82      310.24     20.77 o 
   0  16   8     2561.43     2784.17    125.71 o 
   1  16   8      350.28      394.77     55.63 o 
   2  16   8     2907.75     3124.72    139.98 o 
   3  16   8        6.90       -5.90     36.85 o 
   4  16   8      932.75     1357.56    144.56 o 
  -4  17   8       25.00       19.87     18.54 o 
  -3  17   8       39.52        8.65     16.55 o 
  -2  17   8        0.24       21.88     16.24 o 
  -1  17   8       28.06       13.61     27.22 o 
   0  17   8      383.02      460.88     58.85 o 
   1  17   8      119.03      103.54     90.63 o 
 -13   0   9      637.09      759.17    111.73 o 
 -11   0   9        4.24       21.36     45.13 o 
  -9   0   9     1274.65     1506.74    139.22 o 
  -7   0   9      773.78      821.31     54.62 o 
  -5   0   9     8807.32     8646.81    445.89 o 
  -3   0   9      314.40      318.75     21.39 o 
  -1   0   9     2103.79     1966.91     41.53 o 
   1   0   9    10839.39    10432.12    195.77 o 
   3   0   9       24.97       20.57     12.84 o 
   5   0   9    15857.25    15186.77    284.96 o 
   7   0   9     1330.03     1274.77     76.54 o 
   9   0   9     1146.64     1143.44     59.46 o 
  11   0   9     3546.97     3335.97     95.18 o 
 -14   1   9      214.65      259.23     70.95 o 
 -13   1   9     5700.26     6127.89    265.00 o 
 -12   1   9        0.76        3.93     50.38 o 
 -11   1   9     2362.64     2314.56     89.12 o 
 -10   1   9        0.52      -21.60     25.16 o 
  -9   1   9    16958.37    16735.09    603.07 o 
  -8   1   9      203.21      229.19     23.14 o 
  -7   1   9    15315.48    15403.13    458.36 o 
  -6   1   9       65.12       98.23     15.75 o 
  -5   1   9     7427.81     7246.10    168.95 o 
  -4   1   9     3851.24     3950.84     68.43 o 
  -3   1   9    29562.42    29345.87    629.77 o 
  -2   1   9     3187.68     3247.77     44.76 o 
  -1   1   9      798.26      803.57     19.29 o 
   0   1   9     1053.11     1011.34     19.00 o 
   1   1   9    13216.27    12269.18    163.37 o 
   2   1   9       67.89       86.71     10.08 o 
   3   1   9     6832.51     6660.57     82.37 o 
   4   1   9      436.16      434.49     13.59 o 
   5   1   9      866.32      843.67     18.49 o 
   6   1   9      280.36      300.59     12.29 o 
   7   1   9     3405.89     3364.12     71.24 o 
   8   1   9       14.65       25.60     10.16 o 
   9   1   9      122.57       94.32     22.48 o 
  10   1   9        5.19        1.29     14.34 o 
  11   1   9      895.49      951.94     42.66 o 
 -14   2   9       21.47      -34.39     42.01 o 
 -13   2   9      550.57      470.09     67.21 o 
 -12   2   9      137.70      148.69     31.72 o 
 -11   2   9       60.22       42.39     21.65 o 
 -10   2   9        1.32        3.38     17.49 o 
  -9   2   9     2034.65     1938.02     53.68 o 
  -8   2   9      911.05      875.05     47.89 o 
  -7   2   9      632.04      683.53     25.45 o 
  -6   2   9      828.25      857.21     32.06 o 
  -5   2   9     3643.03     3458.27     69.96 o 
  -4   2   9      277.40      329.50     16.66 o 
  -3   2   9      420.58      463.00     17.22 o 
  -2   2   9      225.23      227.81     13.37 o 
  -1   2   9     6439.56     6526.08     86.38 o 
   0   2   9      331.76      279.77     11.48 o 
   1   2   9    11968.16    11712.50    152.21 o 
   2   2   9      369.00      397.54     13.96 o 
   3   2   9      103.19      112.42      8.66 o 
   4   2   9      491.53      472.95     14.88 o 
   5   2   9    14272.46    13944.90    198.02 o 
   6   2   9      412.03      426.07     17.00 o 
   7   2   9     3809.06     3647.25     72.97 o 
   8   2   9      146.35      138.97     14.49 o 
   9   2   9     2009.06     1861.52     43.36 o 
  10   2   9      122.34      107.48     16.98 o 
  11   2   9     4069.36     3925.83    167.33 o 
 -14   3   9        0.43       -5.07     51.39 o 
 -13   3   9     6565.91     6847.99    336.04 o 
 -12   3   9       35.99      -24.10     29.77 o 
 -11   3   9     2353.37     2257.07    106.29 o 
 -10   3   9       42.10       31.49     14.20 o 
  -9   3   9    19011.37    18694.81    480.57 o 
  -8   3   9      501.90      601.84     25.17 o 
  -7   3   9     5650.23     5503.24    180.01 o 
  -6   3   9      135.47      139.07     17.98 o 
  -5   3   9     8395.98     8288.02    243.24 o 
  -4   3   9      213.80      197.14     15.65 o 
  -3   3   9    30309.38    29484.42    595.55 o 
  -2   3   9      521.02      544.65     27.63 o 
  -1   3   9     3978.73     3996.15     53.10 o 
   0   3   9     1371.61     1431.91     24.20 o 
   1   3   9    17462.95    16941.95    237.79 o 
   2   3   9      330.62      342.14     11.74 o 
   3   3   9     4896.29     4727.30     73.06 o 
   4   3   9     2294.86     2182.51     38.18 o 
   5   3   9     2444.05     2395.58     37.59 o 
   6   3   9       77.94       91.98     12.39 o 
   7   3   9     4081.72     4032.65     64.51 o 
   8   3   9        0.94       10.92      8.47 o 
   9   3   9       51.70       63.82     11.51 o 
  10   3   9      140.26      155.08     34.28 o 
  11   3   9     1710.01     1667.45     82.12 o 
 -14   4   9       23.97       47.12     33.98 o 
 -13   4   9      267.35      230.40     54.66 o 
 -12   4   9       84.07      155.27     34.78 o 
 -11   4   9      700.11      693.49     65.49 o 
 -10   4   9       68.44       64.73     17.30 o 
  -9   4   9        6.39       37.37     12.87 o 
  -8   4   9       24.25       24.56     13.16 o 
  -7   4   9      863.21      856.29     30.52 o 
  -6   4   9        6.54       -3.87     12.43 o 
  -5   4   9     2961.16     2936.74     63.84 o 
  -4   4   9      249.06      273.51     14.60 o 
  -3   4   9      612.30      598.79     30.91 o 
  -2   4   9      765.80      732.19     17.79 o 
  -1   4   9     2015.45     2001.26     29.42 o 
   0   4   9       57.30       62.97     18.77 o 
   1   4   9     6249.44     5964.79     74.45 o 
   2   4   9     2731.34     2783.76     34.00 o 
   3   4   9     2537.77     2516.79     32.68 o 
   4   4   9      452.02      417.15     18.45 o 
   5   4   9    14056.21    13698.56    173.53 o 
   6   4   9      225.97      221.34      6.61 o 
   7   4   9     3427.88     3174.22     78.87 o 
   8   4   9      316.32      303.64     16.66 o 
   9   4   9     3512.13     3310.76    217.13 o 
  10   4   9      149.27      127.06     22.17 o 
  11   4   9     2502.33     2501.07    126.31 o 
 -14   5   9       17.73       27.96     55.02 o 
 -13   5   9     5001.13     4954.00    173.09 o 
 -12   5   9      184.97      166.96     35.24 o 
 -11   5   9     1991.94     2092.30     84.52 o 
 -10   5   9       38.76       22.41     15.80 o 
  -9   5   9    10828.13    10329.51    277.56 o 
  -8   5   9       97.74       83.68     13.36 o 
  -7   5   9     4681.00     4674.32    150.30 o 
  -6   5   9     1863.60     1778.52     44.18 o 
  -5   5   9     4506.26     4538.56     94.23 o 
  -4   5   9     1002.01      984.55     31.88 o 
  -3   5   9    19918.60    19707.56    360.85 o 
  -2   5   9       25.71      120.44     37.26 o 
  -1   5   9     2322.48     2482.83     41.10 o 
   0   5   9        1.57       13.13     10.73 o 
   1   5   9    10491.95    10261.47    159.13 o 
   2   5   9      419.22      472.11     27.86 o 
   3   5   9     9911.92     9727.54    222.00 o 
   4   5   9       15.44       21.10     13.29 o 
   5   5   9     5413.71     5422.48    105.54 o 
   6   5   9       25.25       30.03     14.71 o 
   7   5   9     3344.50     3376.38     91.51 o 
   8   5   9        1.38        0.01     17.03 o 
   9   5   9      109.86      101.29     19.48 o 
  10   5   9        0.70      -12.36     21.00 o 
  11   5   9      880.68      874.94     66.28 o 
 -13   6   9      446.61      511.03     59.05 o 
 -12   6   9      436.79      450.32     40.28 o 
 -11   6   9      504.48      482.73     37.82 o 
 -10   6   9      131.38      108.63     29.55 o 
  -9   6   9      253.90      272.68     22.18 o 
  -8   6   9       54.04       75.43     12.24 o 
  -7   6   9      517.83      565.41     30.15 o 
  -6   6   9       54.89       84.68     19.66 o 
  -5   6   9     1531.48     1453.53     46.89 o 
  -4   6   9       43.39       51.48     12.87 o 
  -3   6   9      324.78      362.24     18.66 o 
  -2   6   9     1813.48     1781.82     42.91 o 
  -1   6   9     2547.18     2522.21     42.73 o 
   0   6   9      345.94      352.84     16.53 o 
   1   6   9     7336.19     6990.48    106.60 o 
   2   6   9     2131.64     2122.61     47.42 o 
   3   6   9     2230.16     2219.00     55.15 o 
   4   6   9        9.88       31.86     15.80 o 
   5   6   9     6325.45     6179.39    137.01 o 
   6   6   9      291.27      301.61     28.43 o 
   7   6   9     1601.63     1494.09     49.46 o 
   8   6   9      326.48      361.86     30.36 o 
   9   6   9     2441.76     2211.93    106.78 o 
  10   6   9      128.79      133.99     21.99 o 
  11   6   9     2316.17     2432.84    140.02 o 
 -13   7   9     4385.01     4455.70    144.17 o 
 -12   7   9       92.23       74.12     44.11 o 
 -11   7   9     2382.72     2427.82    121.76 o 
 -10   7   9      298.31      321.05     31.87 o 
  -9   7   9     5772.88     5823.24    142.19 o 
  -8   7   9      427.95      414.96     32.52 o 
  -7   7   9     7682.26     7488.00    182.80 o 
  -6   7   9     3644.01     3478.21     70.12 o 
  -5   7   9     4876.33     4814.53     95.45 o 
  -4   7   9        3.92       27.71     11.25 o 
  -3   7   9    14883.88    14672.72    266.44 o 
  -2   7   9       71.85       71.96      9.57 o 
  -1   7   9     1366.81     1351.43     27.84 o 
   0   7   9      182.02      213.47     12.17 o 
   1   7   9    10070.08     9556.09    269.88 o 
   2   7   9      583.79      620.06     31.32 o 
   3   7   9     2963.20     3076.26     92.08 o 
   4   7   9      305.92      338.58     28.29 o 
   5   7   9     1963.42     1931.08     59.23 o 
   6   7   9      440.01      487.70     40.74 o 
   7   7   9     4859.95     4801.26    141.22 o 
   8   7   9      436.02      468.66     56.95 o 
   9   7   9        6.62       39.46     24.58 o 
  10   7   9       11.15        4.29     16.02 o 
 -13   8   9      196.60      213.28     49.48 o 
 -12   8   9      569.88      557.38     52.54 o 
 -11   8   9        5.85       11.78     21.45 o 
 -10   8   9     1076.79     1103.47     70.96 o 
  -9   8   9      549.31      569.24     47.92 o 
  -8   8   9       23.98       36.17     23.11 o 
  -7   8   9       11.35       28.57     16.30 o 
  -6   8   9       12.36       11.71     14.74 o 
  -5   8   9     3208.18     3079.25     60.09 o 
  -4   8   9     1246.00     1242.38     28.36 o 
  -3   8   9     1731.38     1613.54     32.07 o 
  -2   8   9      294.84      324.07     16.84 o 
  -1   8   9     1173.07     1128.38     27.02 o 
   0   8   9     1315.91     1266.77     27.07 o 
   1   8   9     4729.08     4757.37    141.53 o 
   2   8   9       98.89      129.37     24.78 o 
   3   8   9     1120.54     1105.70     41.09 o 
   4   8   9      285.97      286.54     26.92 o 
   5   8   9     4931.99     5058.80    124.11 o 
   6   8   9      585.91      601.28     41.32 o 
   7   8   9     2429.36     2366.36    101.71 o 
   8   8   9      440.17      502.73     37.44 o 
   9   8   9     1350.08     1309.24    121.13 o 
  10   8   9       90.19       32.00     26.99 o 
 -12   9   9        9.42       31.68     26.31 o 
 -11   9   9     2353.47     2460.65     88.60 o 
 -10   9   9      127.81      156.67     32.90 o 
  -9   9   9     6176.58     6005.14    177.94 o 
  -8   9   9      862.90      833.05     54.71 o 
  -7   9   9     6351.60     6187.42    147.97 o 
  -6   9   9     1813.90     1722.41     57.44 o 
  -5   9   9    12310.83    11651.46    218.72 o 
  -4   9   9      232.92      200.25     16.77 o 
  -3   9   9     5274.31     5162.80     92.08 o 
  -2   9   9      299.60      313.48     19.45 o 
  -1   9   9     5026.16     4808.29    122.08 o 
   0   9   9     1151.22     1098.16     50.87 o 
   1   9   9     9050.80     9182.26    257.47 o 
   2   9   9      665.55      748.47     48.86 o 
   3   9   9     1824.04     1962.64     81.71 o 
   4   9   9      130.72      149.35     28.55 o 
   5   9   9     2330.05     2345.00     72.91 o 
   6   9   9       69.27       53.29     21.45 o 
   7   9   9     2286.42     2400.81     94.80 o 
   8   9   9      137.30      146.46     24.13 o 
   9   9   9       87.84       32.44     29.22 o 
 -12  10   9      206.89      201.30     54.59 o 
 -11  10   9       24.17       20.35     27.44 o 
 -10  10   9      522.77      563.20     41.92 o 
  -9  10   9      162.89      189.57     28.30 o 
  -8  10   9      772.41      810.51     41.92 o 
  -7  10   9        1.83       14.44     17.28 o 
  -6  10   9      368.29      371.54     30.81 o 
  -5  10   9     1145.43     1075.05     39.14 o 
  -4  10   9      497.00      501.38     22.37 o 
  -3  10   9      421.62      435.51     24.67 o 
  -2  10   9     2499.57     2367.24     48.33 o 
  -1  10   9      891.41      877.30     42.73 o 
   0  10   9     1080.44     1050.31     30.65 o 
   1  10   9     2777.66     2756.53     92.27 o 
   2  10   9      399.00      426.34     43.95 o 
   3  10   9     1335.88     1403.97    105.76 o 
   4  10   9       50.08       37.01     19.64 o 
   5  10   9     3428.24     3379.07     91.75 o 
   6  10   9       35.30       42.61     23.37 o 
   7  10   9     2097.83     2122.40     80.11 o 
   8  10   9      252.14      235.50     41.49 o 
   9  10   9     1317.04     1423.83    120.31 o 
 -11  11   9     2821.63     3084.51    138.77 o 
 -10  11   9      154.34      197.86     34.53 o 
  -9  11   9     2299.28     2279.47     85.15 o 
  -8  11   9      191.84      303.49     40.49 o 
  -7  11   9     6364.21     6032.80    173.43 o 
  -6  11   9     1226.83     1094.59     85.92 o 
  -5  11   9     3781.52     3624.77     78.03 o 
  -4  11   9      460.00      433.38     21.25 o 
  -3  11   9     5325.34     5136.91    110.53 o 
  -2  11   9       40.79       38.39     12.56 o 
  -1  11   9     3256.44     3181.12     65.02 o 
   0  11   9      422.36      411.52     26.63 o 
   1  11   9     3112.77     3299.11    107.55 o 
   2  11   9      299.71      342.04     37.50 o 
   3  11   9     3020.25     3194.53    120.34 o 
   4  11   9      495.44      640.12     38.39 o 
   5  11   9      845.42      934.69     49.98 o 
   6  11   9      627.31      673.32     39.50 o 
   7  11   9     1047.65     1016.20     48.68 o 
   8  11   9       19.03       -8.67     21.19 o 
 -10  12   9       31.68       31.62     27.71 o 
  -9  12   9       10.30      -12.98     23.57 o 
  -8  12   9      247.92      301.84     34.02 o 
  -7  12   9       74.39       53.37     20.60 o 
  -6  12   9       29.90       59.56     16.08 o 
  -5  12   9      507.16      461.30     26.12 o 
  -4  12   9       57.30       54.11     14.19 o 
  -3  12   9      262.12      237.16     23.89 o 
  -2  12   9     1734.29     1729.28     65.62 o 
  -1  12   9     1125.44     1092.78     26.29 o 
   0  12   9       93.66      123.61     17.73 o 
   1  12   9     2096.20     2286.97    115.22 o 
   2  12   9       42.91       18.36     37.89 o 
   3  12   9      717.15      766.62     55.11 o 
   4  12   9        9.83       60.51     30.15 o 
   5  12   9     1547.23     1659.60     76.40 o 
   6  12   9      218.66      203.31     28.61 o 
   7  12   9     1952.79     1943.48     82.65 o 
   8  12   9      214.91      157.42     27.97 o 
  -9  13   9     3264.26     3294.28    138.53 o 
  -8  13   9       96.02       62.17     23.35 o 
  -7  13   9     2236.42     2216.62     76.13 o 
  -6  13   9      310.42      290.36     24.11 o 
  -5  13   9     2266.06     2288.82     60.90 o 
  -4  13   9      627.52      683.61     27.42 o 
  -3  13   9     3337.11     3301.80     72.02 o 
  -2  13   9      800.14      765.84     56.30 o 
  -1  13   9     2077.68     2075.75    102.00 o 
   0  13   9       51.12       45.06     11.37 o 
   1  13   9     2241.34     2366.31     94.27 o 
   2  13   9      580.58      660.11     57.00 o 
   3  13   9     1770.57     1967.53    113.65 o 
   4  13   9      866.61      937.08     81.22 o 
   5  13   9      851.85      997.92     50.91 o 
   6  13   9      132.07      173.11     39.35 o 
   7  13   9      253.06      286.76     32.98 o 
  -8  14   9       44.82       31.63     25.55 o 
  -7  14   9        6.31      -10.28     19.18 o 
  -6  14   9        2.28      -14.24     15.53 o 
  -5  14   9       42.51       22.39     16.43 o 
  -4  14   9      107.64      117.55     17.64 o 
  -3  14   9      931.83      932.39     50.28 o 
  -2  14   9       81.33       97.30     22.16 o 
  -1  14   9      192.43      167.22     18.71 o 
   0  14   9      528.74      479.16     25.14 o 
   1  14   9      748.96      783.80     57.01 o 
   2  14   9      164.07      228.30     39.20 o 
   3  14   9     1206.34     1353.24     78.73 o 
   4  14   9       20.61        0.99     31.72 o 
   5  14   9      869.50      893.92     57.99 o 
   6  14   9      240.25      218.00     39.79 o 
  -7  15   9     2032.47     2004.43     79.83 o 
  -6  15   9      489.32      437.16     29.64 o 
  -5  15   9     1852.39     1821.65     67.07 o 
  -4  15   9       76.30       84.47     17.65 o 
  -3  15   9     2466.21     2455.51    102.25 o 
  -2  15   9        0.62        4.42     16.12 o 
  -1  15   9     2459.60     2255.48    139.30 o 
   0  15   9       92.73       74.55     38.20 o 
   1  15   9     1350.04     1556.47    153.78 o 
   2  15   9       79.42      132.66     41.83 o 
   3  15   9     1711.82     1998.10    101.73 o 
   4  15   9      711.17      868.27     70.82 o 
  -5  16   9        3.19        7.19     16.59 o 
  -4  16   9      105.86      108.88     21.73 o 
  -3  16   9      516.40      525.64     29.76 o 
  -2  16   9      642.41      660.06     41.08 o 
  -1  16   9      406.12      444.26     47.66 o 
   0  16   9       49.50      129.98     50.92 o 
   1  16   9      511.44      593.48     56.84 o 
   2  16   9      257.89      298.59     48.57 o 
   3  16   9     1431.71     1637.63    156.41 o 
 -14   0  10     1558.29     1754.03    172.72 o 
 -12   0  10     4282.22     4549.25    290.46 o 
 -10   0  10     7767.26     7665.57    502.25 o 
  -8   0  10     3016.71     3030.97    214.59 o 
  -6   0  10    24286.79    24527.40   1370.91 o 
  -4   0  10     3497.73     3460.55    109.56 o 
  -2   0  10     9059.41     8775.26    203.53 o 
   0   0  10     7359.20     6909.25    130.36 o 
   2   0  10     1088.68     1148.77     35.17 o 
   4   0  10     5731.07     5460.96    146.29 o 
   6   0  10      941.62      923.69     30.54 o 
   8   0  10      177.43      192.47     20.98 o 
  10   0  10       93.54       87.23     30.63 o 
 -14   1  10       13.20       39.93     63.40 o 
 -13   1  10      226.30      241.33     57.67 o 
 -12   1  10     2175.71     2543.87    139.26 o 
 -11   1  10       23.92       27.41     26.56 o 
 -10   1  10       32.91       62.70     32.52 o 
  -9   1  10      144.47      118.91     24.39 o 
  -8   1  10     3239.72     3161.24     95.44 o 
  -7   1  10       34.88        6.15     12.56 o 
  -6   1  10     5076.59     5105.41     91.51 o 
  -5   1  10      151.68      192.99     16.69 o 
  -4   1  10       36.58       91.82     12.76 o 
  -3   1  10      245.44      280.82     15.54 o 
  -2   1  10    14680.34    14116.05    226.41 o 
  -1   1  10       12.95       21.10     10.17 o 
   0   1  10     1100.98     1098.82     23.35 o 
   1   1  10       17.48       12.81      8.22 o 
   2   1  10     9068.09     8833.76    121.81 o 
   3   1  10       26.18       26.96      8.08 o 
   4   1  10    13534.73    13197.69    199.85 o 
   5   1  10      314.59      319.01     13.23 o 
   6   1  10     4224.51     4017.46     78.02 o 
   7   1  10       29.58       20.23     12.57 o 
   8   1  10     5988.59     5769.02    144.50 o 
   9   1  10        1.30       -8.19     13.93 o 
  10   1  10     1393.13     1268.02     39.55 o 
  11   1  10       19.14       24.05     23.65 o 
 -14   2  10     2192.25     2389.43    181.05 o 
 -13   2  10      320.93      360.21     63.98 o 
 -12   2  10     3865.24     3613.78    137.36 o 
 -11   2  10      431.55      475.06     63.55 o 
 -10   2  10     9062.22     9267.91    284.06 o 
  -9   2  10      328.49      294.51     23.92 o 
  -8   2  10     2216.41     2226.03     60.64 o 
  -7   2  10      800.62      759.44     30.58 o 
  -6   2  10    16672.00    16626.60    335.65 o 
  -5   2  10       71.39       67.77     13.86 o 
  -4   2  10     6192.90     6274.30    126.57 o 
  -3   2  10     1887.08     1824.94     38.63 o 
  -2   2  10     9390.07     8966.92    128.11 o 
  -1   2  10     1893.12     1843.99     32.97 o 
   0   2  10    12158.83    11743.13    167.48 o 
   1   2  10      171.34      211.60     13.46 o 
   2   2  10      250.77      296.86     12.73 o 
   3   2  10      366.14      362.52     15.02 o 
   4   2  10     3738.01     3672.49     60.15 o 
   5   2  10      255.34      272.52     18.93 o 
   6   2  10       81.53      100.44     13.44 o 
   7   2  10      294.54      262.49     17.34 o 
   8   2  10       25.73       33.77     13.02 o 
   9   2  10        2.75       -5.04     10.94 o 
  10   2  10      250.21      310.77     36.68 o 
  11   2  10       18.15       26.43     48.20 o 
 -14   3  10        0.50      -49.24     49.24 o 
 -13   3  10      241.36      304.52     62.16 o 
 -12   3  10     2424.11     2597.11    109.90 o 
 -11   3  10       12.10       41.44     21.00 o 
 -10   3  10      106.70      100.08     18.29 o 
  -9   3  10      576.22      621.81     46.81 o 
  -8   3  10     2565.21     2536.57    104.00 o 
  -7   3  10      267.30      280.77     25.19 o 
  -6   3  10     5954.05     5937.58    166.49 o 
  -5   3  10      817.38      770.54     34.57 o 
  -4   3  10     1709.45     1785.64     40.12 o 
  -3   3  10       27.81       32.78     11.70 o 
  -2   3  10    14754.19    14155.60    241.76 o 
  -1   3  10      752.37      803.23     21.84 o 
   0   3  10     3068.78     3091.22     44.39 o 
   1   3  10     1352.43     1335.00     28.62 o 
   2   3  10     9836.05     9762.81    129.83 o 
   3   3  10      582.27      554.45     13.83 o 
   4   3  10    15419.06    14906.08    233.89 o 
   5   3  10        8.08       16.16      7.44 o 
   6   3  10     3725.04     3603.26     59.34 o 
   7   3  10       30.60       26.84      7.19 o 
   8   3  10     7813.51     7285.22    158.16 o 
   9   3  10       32.38       34.71     18.62 o 
  10   3  10     1284.07     1296.64     56.95 o 
  11   3  10        1.91       41.87     33.57 o 
 -13   4  10      280.41      319.01     52.84 o 
 -12   4  10     2914.70     2869.82    115.51 o 
 -11   4  10      194.11      174.71     25.35 o 
 -10   4  10     7805.04     7753.78    272.42 o 
  -9   4  10      201.68      180.22     20.52 o 
  -8   4  10     2097.53     2062.26    100.55 o 
  -7   4  10       20.01       17.49     14.22 o 
  -6   4  10     7452.28     7484.74    171.86 o 
  -5   4  10      606.14      688.90     33.22 o 
  -4   4  10     4516.14     4458.84    103.35 o 
  -3   4  10      799.86      787.42     27.23 o 
  -2   4  10     5267.36     5102.10     80.71 o 
  -1   4  10      494.81      511.18     18.90 o 
   0   4  10     4853.43     4554.63     60.68 o 
   1   4  10      344.58      375.21     12.82 o 
   2   4  10      165.08      181.05     10.26 o 
   3   4  10       13.40       11.90      6.14 o 
   4   4  10     6506.40     6501.42     88.55 o 
   5   4  10       89.66       57.67      8.52 o 
   6   4  10       16.28       21.47      9.29 o 
   7   4  10       48.16       34.65      7.99 o 
   8   4  10        0.92       24.02     18.33 o 
   9   4  10      259.67      213.18     26.85 o 
  10   4  10      255.98      280.76     33.14 o 
  11   4  10       14.17       19.65     28.79 o 
 -13   5  10       48.19       78.42     35.02 o 
 -12   5  10     1206.47     1203.26     71.52 o 
 -11   5  10       10.89       -8.27     26.91 o 
 -10   5  10       60.98       75.16     14.60 o 
  -9   5  10      338.35      341.92     22.82 o 
  -8   5  10     4424.68     4342.52    106.21 o 
  -7   5  10      281.96      308.95     27.33 o 
  -6   5  10     2819.18     2835.33     69.10 o 
  -5   5  10     3435.42     3385.83     80.71 o 
  -4   5  10      623.66      647.70     27.34 o 
  -3   5  10      117.99      140.17     22.47 o 
  -2   5  10    12105.35    11621.54    202.85 o 
  -1   5  10        0.14       10.27      9.32 o 
   0   5  10     1973.48     1945.05     35.30 o 
   1   5  10     1238.00     1215.79     22.52 o 
   2   5  10    14901.89    14455.52    278.29 o 
   3   5  10       33.89       42.42     14.61 o 
   4   5  10     7899.25     7831.76    158.83 o 
   5   5  10        3.13       14.86     14.82 o 
   6   5  10     1435.95     1439.53     49.42 o 
   7   5  10        0.11       -2.99     16.17 o 
   8   5  10     4621.36     4492.53    143.46 o 
   9   5  10       14.38        8.39     21.25 o 
  10   5  10      813.70      831.61     84.28 o 
 -13   6  10      145.50      155.76     58.46 o 
 -12   6  10     2043.83     2025.73    115.85 o 
 -11   6  10        4.83        4.62     28.57 o 
 -10   6  10     6672.58     6463.67    193.46 o 
  -9   6  10      142.18      104.68     14.99 o 
  -8   6  10     2236.54     2177.88     62.97 o 
  -7   6  10      117.25      138.57     18.64 o 
  -6   6  10    12461.90    12128.09    260.13 o 
  -5   6  10      224.97      223.21     22.56 o 
  -4   6  10     1723.48     1729.39     47.34 o 
  -3   6  10       46.76       39.56     11.74 o 
  -2   6  10     2855.01     2770.62     55.87 o 
  -1   6  10      813.18      826.26     26.53 o 
   0   6  10     7045.50     6990.94    110.61 o 
   1   6  10      989.24      984.12     38.25 o 
   2   6  10      514.99      568.40     28.84 o 
   3   6  10       14.62        6.06     14.27 o 
   4   6  10     1665.97     1748.08     53.64 o 
   5   6  10      393.62      383.65     26.76 o 
   6   6  10       49.24       85.43     20.27 o 
   7   6  10      196.43      208.17     23.03 o 
   8   6  10        0.61      -13.14     22.81 o 
   9   6  10      214.85      229.25     24.28 o 
  10   6  10       85.22       77.63     23.93 o 
 -13   7  10       19.11       38.63     30.98 o 
 -12   7  10      646.24      666.14     57.78 o 
 -11   7  10        0.09      -20.02     22.94 o 
 -10   7  10      329.94      396.82     39.33 o 
  -9   7  10      103.05      106.34     19.49 o 
  -8   7  10     1514.29     1395.95     61.75 o 
  -7   7  10     1252.43     1217.26     35.81 o 
  -6   7  10     3153.76     3019.22     80.65 o 
  -5   7  10       89.37      107.23     16.13 o 
  -4   7  10     1247.54     1203.22     32.52 o 
  -3   7  10       95.22       89.20     16.02 o 
  -2   7  10    15621.91    15261.67    316.43 o 
  -1   7  10      205.32      171.41     11.25 o 
   0   7  10     3988.35     3986.36    109.08 o 
   1   7  10     1271.59     1230.32     48.58 o 
   2   7  10     5528.43     5513.22    151.51 o 
   3   7  10     1014.99     1030.45     35.88 o 
   4   7  10     6194.39     6314.76    140.40 o 
   5   7  10      348.91      368.77     45.43 o 
   6   7  10     1553.38     1686.18     58.87 o 
   7   7  10       80.20       66.74     25.39 o 
   8   7  10     4739.33     4568.11    282.16 o 
   9   7  10       65.08       72.28     20.26 o 
  10   7  10      905.98     1102.47     95.40 o 
 -12   8  10     3879.88     3886.67    132.44 o 
 -11   8  10      340.97      338.72     45.91 o 
 -10   8  10     4994.87     4946.51    158.94 o 
  -9   8  10      130.61      129.40     32.66 o 
  -8   8  10     1637.29     1540.05     59.60 o 
  -7   8  10       74.18       93.43     16.86 o 
  -6   8  10    10016.80     9729.37    184.55 o 
  -5   8  10        8.73       13.27     11.58 o 
  -4   8  10     4203.27     4049.11     84.87 o 
  -3   8  10      581.07      594.67     20.75 o 
  -2   8  10     3843.19     3754.15    104.92 o 
  -1   8  10      861.81      830.59     23.42 o 
   0   8  10     9776.49     9057.19    289.35 o 
   1   8  10     2219.87     2340.11     70.32 o 
   2   8  10      359.62      362.59     33.79 o 
   3   8  10        7.24        6.27     16.01 o 
   4   8  10      784.97      816.26     43.92 o 
   5   8  10      126.99       86.10     30.02 o 
   6   8  10       18.79       37.27     21.98 o 
   7   8  10     1776.35     1839.54     65.12 o 
   8   8  10       17.39       42.40     26.43 o 
   9   8  10      197.06      156.93     26.97 o 
 -12   9  10      935.61      955.56     68.94 o 
 -11   9  10        5.41       32.15     31.32 o 
 -10   9  10      282.77      308.12     37.41 o 
  -9   9  10      718.07      714.75     43.56 o 
  -8   9  10     1054.30     1079.49     47.05 o 
  -7   9  10      472.81      508.70     32.83 o 
  -6   9  10     2212.15     2258.40     63.73 o 
  -5   9  10      203.38      194.84     28.71 o 
  -4   9  10     2867.12     2740.76     50.39 o 
  -3   9  10      564.19      503.89     18.08 o 
  -2   9  10     5054.13     4933.29    134.11 o 
  -1   9  10        0.17        7.71      9.86 o 
   0   9  10     2297.30     2265.39     84.13 o 
   1   9  10      141.03      123.82     30.50 o 
   2   9  10     4824.24     5132.96    159.07 o 
   3   9  10     1087.02     1066.40     53.74 o 
   4   9  10     3883.85     3985.36    110.90 o 
   5   9  10      839.02     1001.72     48.69 o 
   6   9  10     2219.45     2328.09    105.83 o 
   7   9  10        0.60       12.76     20.40 o 
   8   9  10     2929.65     2749.65    294.37 o 
   9   9  10       12.84       -2.04     26.34 o 
 -11  10  10      363.73      349.53     44.37 o 
 -10  10  10     2788.66     2834.45    105.80 o 
  -9  10  10      172.33      174.36     31.12 o 
  -8  10  10     2078.89     2099.82     70.54 o 
  -7  10  10       31.15        5.19     18.63 o 
  -6  10  10     5163.25     5157.78    139.32 o 
  -5  10  10      195.25      183.06     16.91 o 
  -4  10  10     2703.51     2712.29     55.53 o 
  -3  10  10      300.33      371.26     18.79 o 
  -2  10  10     2440.39     2363.13     82.77 o 
  -1  10  10      882.61      923.58     24.97 o 
   0  10  10     4155.48     3918.62    171.62 o 
   1  10  10      703.89      705.89     47.03 o 
   2  10  10      500.72      573.46     44.06 o 
   3  10  10       77.55       60.70     21.49 o 
   4  10  10      600.17      669.79     48.69 o 
   5  10  10       20.28       25.38     19.95 o 
   6  10  10      100.99       74.02     29.07 o 
   7  10  10      233.14      270.04     35.93 o 
   8  10  10       32.14       13.43     21.26 o 
 -11  11  10        2.31        7.21     24.19 o 
 -10  11  10      593.23      655.68     47.74 o 
  -9  11  10      757.32      789.14     74.42 o 
  -8  11  10      224.25      274.35     37.06 o 
  -7  11  10       90.53      105.39     27.65 o 
  -6  11  10     1832.84     1805.29     73.14 o 
  -5  11  10      886.17      880.79     38.33 o 
  -4  11  10      826.44      861.64     30.40 o 
  -3  11  10        0.23      -12.01     15.99 o 
  -2  11  10     1232.87     1229.80     33.82 o 
  -1  11  10        0.31       -9.25      9.25 o 
   0  11  10     3170.84     3303.38    110.23 o 
   1  11  10      771.01      684.86     53.18 o 
   2  11  10     3101.96     3196.10    113.59 o 
   3  11  10      112.28      170.44     34.47 o 
   4  11  10     3695.86     3944.14    153.38 o 
   5  11  10      431.29      435.60     35.86 o 
   6  11  10     1848.31     2042.44     83.01 o 
   7  11  10       10.38       13.78     22.81 o 
   8  11  10     2025.47     1942.19    212.05 o 
 -10  12  10     1476.66     1482.64     93.20 o 
  -9  12  10      263.21      256.64     37.21 o 
  -8  12  10     1587.97     1739.43     78.10 o 
  -7  12  10      115.37       73.65     22.32 o 
  -6  12  10     3529.12     3537.63     99.30 o 
  -5  12  10      271.62      263.19     27.91 o 
  -4  12  10     3606.43     3552.09    101.38 o 
  -3  12  10     1236.44     1188.74     37.05 o 
  -2  12  10     2120.52     1945.69     63.66 o 
  -1  12  10      310.19      293.42     16.44 o 
   0  12  10      296.13      295.43     36.33 o 
   1  12  10       65.17       86.66     38.60 o 
   2  12  10      285.16      359.20     42.75 o 
   3  12  10       65.20       77.34     31.59 o 
   4  12  10      542.43      615.43     42.45 o 
   5  12  10       33.15       23.28     24.22 o 
   6  12  10      261.19      267.71     33.07 o 
   7  12  10       76.14       82.79     27.81 o 
  -9  13  10      111.10      138.01     30.32 o 
  -8  13  10      670.61      734.48     52.22 o 
  -7  13  10      116.62       93.94     29.03 o 
  -6  13  10     1071.00      907.73     33.81 o 
  -5  13  10      700.70      690.06     36.45 o 
  -4  13  10     1185.40     1221.39     57.54 o 
  -3  13  10       19.53       19.30     12.65 o 
  -2  13  10     1571.64     1520.17     86.71 o 
  -1  13  10        2.33        4.12     10.81 o 
   0  13  10     1940.97     2131.27     90.74 o 
   1  13  10      494.08      559.34     54.40 o 
   2  13  10     3061.24     3203.08    170.92 o 
   3  13  10      235.61      250.03     53.39 o 
   4  13  10     2034.92     2141.81     87.14 o 
   5  13  10      294.62      312.50     42.25 o 
   6  13  10     2075.76     2100.78     87.59 o 
  -8  14  10     2162.22     2143.98     81.35 o 
  -7  14  10       13.04        2.64     21.98 o 
  -6  14  10     1658.02     1553.93     69.56 o 
  -5  14  10       59.87       54.87     17.92 o 
  -4  14  10     1181.83     1164.23     59.85 o 
  -3  14  10      528.84      522.25     28.13 o 
  -2  14  10     1091.81     1049.19     64.04 o 
  -1  14  10      164.96      114.65     12.92 o 
   0  14  10      927.37     1054.57     73.45 o 
   1  14  10      145.17      201.11     39.35 o 
   2  14  10      252.73      329.78     46.74 o 
   3  14  10       78.49      144.42     56.14 o 
   4  14  10       73.70       47.84     40.03 o 
   5  14  10       22.19       71.64     41.11 o 
  -6  15  10      654.54      603.75     31.71 o 
  -5  15  10      525.00      477.03     30.85 o 
  -4  15  10     1655.25     1600.58     94.45 o 
  -3  15  10        0.81        0.44     15.09 o 
  -2  15  10     1691.94     1506.53     66.79 o 
  -1  15  10        5.29        9.45     31.52 o 
   0  15  10     1708.87     1706.11    136.56 o 
   1  15  10      326.40      412.09     50.41 o 
   2  15  10     1137.59     1235.49     81.08 o 
   3  15  10      115.97      203.21     53.48 o 
  -4  16  10     1654.02     1584.61    100.02 o 
  -3  16  10      233.73      164.44     52.70 o 
  -2  16  10      438.47      474.98     49.81 o 
  -1  16  10      210.49      254.62     59.69 o 
   0  16  10      334.71      355.03     49.39 o 
   1  16  10      142.18      178.96     42.33 o 
 -13   0  11      734.03      902.63    133.54 o 
 -11   0  11     2097.85     2314.36    180.32 o 
  -9   0  11    12643.85    12729.62    969.02 o 
  -7   0  11     1992.51     1987.49    137.78 o 
  -5   0  11    14701.07    15037.09    363.64 o 
  -3   0  11     7838.58     7948.04    173.97 o 
  -1   0  11     8733.41     8752.51    181.29 o 
   1   0  11    19107.95    18745.12    457.71 o 
   3   0  11     2538.05     2359.41     51.73 o 
   5   0  11     7129.75     7007.75    239.01 o 
   7   0  11     2343.07     2274.69     53.91 o 
   9   0  11     1369.84     1377.97     57.01 o 
 -13   1  11     4567.19     4809.71    238.30 o 
 -12   1  11        5.92       30.18     43.17 o 
 -11   1  11      780.43      739.85     37.43 o 
 -10   1  11        5.11        4.98     16.89 o 
  -9   1  11     6829.14     6680.40    201.39 o 
  -8   1  11      247.71      240.40     21.07 o 
  -7   1  11     5700.66     5728.71    137.34 o 
  -6   1  11      180.69      159.58     19.18 o 
  -5   1  11      752.04      825.46     42.90 o 
  -4   1  11       68.01       61.97     12.59 o 
  -3   1  11    12412.46    12116.03    191.79 o 
  -2   1  11      444.34      470.32     21.29 o 
  -1   1  11      509.35      555.20     20.79 o 
   0   1  11      659.63      629.76     19.12 o 
   1   1  11      131.07      170.21     12.12 o 
   2   1  11      242.26      246.28     13.60 o 
   3   1  11       37.78       58.22      9.50 o 
   4   1  11      668.63      673.01     19.28 o 
   5   1  11     2025.20     1961.49     42.80 o 
   6   1  11       34.80       44.07     10.45 o 
   7   1  11      277.21      341.54     35.27 o 
   8   1  11       56.16       48.54     14.98 o 
   9   1  11      486.40      508.11     35.33 o 
  10   1  11        1.69       11.68     29.11 o 
 -13   2  11     1179.24     1246.00    108.87 o 
 -12   2  11      237.44      215.35     31.50 o 
 -11   2  11     1145.59     1186.89     50.05 o 
 -10   2  11        8.03      -15.40     16.43 o 
  -9   2  11     7693.06     7982.73    290.15 o 
  -8   2  11       27.16       27.76     16.40 o 
  -7   2  11     1754.41     1773.45     53.26 o 
  -6   2  11       10.06       21.85     13.75 o 
  -5   2  11    14239.31    13986.96    285.98 o 
  -4   2  11       19.68       36.15     14.43 o 
  -3   2  11    10935.80    10324.52    338.34 o 
  -2   2  11       19.72       29.94     14.30 o 
  -1   2  11     8804.56     8554.64    133.76 o 
   0   2  11      372.56      347.23     16.50 o 
   1   2  11    17509.80    17252.69    285.45 o 
   2   2  11       30.83       16.68      9.90 o 
   3   2  11     1559.27     1549.56     31.13 o 
   4   2  11      363.98      357.68     12.45 o 
   5   2  11     8666.61     8411.05    138.67 o 
   6   2  11       68.27       95.48     11.34 o 
   7   2  11     3078.63     3049.92     53.94 o 
   8   2  11       87.13      109.08     12.71 o 
   9   2  11     1687.27     1702.17     67.85 o 
  10   2  11        3.89       38.17     22.14 o 
 -13   3  11     3968.57     3904.20    159.91 o 
 -12   3  11       13.58        9.21     33.17 o 
 -11   3  11      757.85      736.85     62.32 o 
 -10   3  11       11.02       -6.44     19.00 o 
  -9   3  11     2644.10     2798.98     83.20 o 
  -8   3  11       88.54       78.44     20.37 o 
  -7   3  11     3915.98     3895.10    113.02 o 
  -6   3  11       94.11       81.58     15.91 o 
  -5   3  11      135.16      151.65     18.05 o 
  -4   3  11      984.74     1029.76     31.83 o 
  -3   3  11     5928.64     5704.89     99.88 o 
  -2   3  11      250.98      213.58     25.10 o 
  -1   3  11       15.65       40.89     12.11 o 
   0   3  11      317.86      347.50     15.34 o 
   1   3  11      169.25      188.93     29.39 o 
   2   3  11       58.22       73.32      8.25 o 
   3   3  11      596.92      605.11     18.27 o 
   4   3  11      465.99      478.28     15.56 o 
   5   3  11      557.19      530.79     16.96 o 
   6   3  11      110.39       85.83     10.34 o 
   7   3  11      164.73      183.63     10.55 o 
   8   3  11      101.51       93.58     22.75 o 
   9   3  11      576.16      563.73     36.77 o 
  10   3  11       47.18       37.43     21.14 o 
 -13   4  11      903.35     1037.57     74.49 o 
 -12   4  11      177.27      224.92     41.61 o 
 -11   4  11      889.76      780.47     45.94 o 
 -10   4  11       20.64       -9.86     25.26 o 
  -9   4  11     7068.01     7167.84    197.84 o 
  -8   4  11      453.32      424.13     26.70 o 
  -7   4  11     2035.65     2014.43     56.92 o 
  -6   4  11      441.67      507.86     32.01 o 
  -5   4  11    10704.70    10618.16    240.93 o 
  -4   4  11        6.94        9.03     10.86 o 
  -3   4  11    12146.92    11599.11    206.88 o 
  -2   4  11      699.77      691.68     22.14 o 
  -1   4  11     7072.30     6774.03     99.86 o 
   0   4  11       92.42      100.13     10.20 o 
   1   4  11    19297.35    18796.93    294.36 o 
   2   4  11      367.66      369.79     13.87 o 
   3   4  11     1882.97     1839.20     40.50 o 
   4   4  11       14.02        3.74      5.13 o 
   5   4  11     4930.48     4687.61    104.79 o 
   6   4  11      271.44      259.18     24.84 o 
   7   4  11     2963.33     2865.34     87.69 o 
   8   4  11      100.94      122.90     22.05 o 
   9   4  11     1787.44     1745.08     77.27 o 
  10   4  11       62.00       79.25     29.85 o 
 -13   5  11     2665.12     2694.03    221.94 o 
 -12   5  11       57.22       64.97     33.55 o 
 -11   5  11      558.02      548.41     49.65 o 
 -10   5  11       25.82       25.12     16.52 o 
  -9   5  11     3518.21     3275.51    149.08 o 
  -8   5  11      861.65      878.32     49.68 o 
  -7   5  11     1644.32     1674.60     59.52 o 
  -6   5  11     1282.44     1342.20     42.83 o 
  -5   5  11      111.42      122.22     21.34 o 
  -4   5  11     1608.04     1511.79     42.60 o 
  -3   5  11     5506.10     5380.80    106.05 o 
  -2   5  11      624.11      616.99     26.27 o 
  -1   5  11        1.51       19.09     12.05 o 
   0   5  11       18.99       26.23      9.63 o 
   1   5  11     1572.27     1425.83     35.28 o 
   2   5  11      330.65      252.62     19.27 o 
   3   5  11        5.88       17.32     14.11 o 
   4   5  11       76.14       99.12     18.68 o 
   5   5  11      453.19      417.45     29.09 o 
   6   5  11      466.80      477.60     39.69 o 
   7   5  11      119.26      134.47     22.91 o 
   8   5  11       20.89       21.83     17.85 o 
   9   5  11      798.69      762.20     73.44 o 
  10   5  11       33.40        7.23     19.47 o 
 -13   6  11     1154.71     1216.58     70.65 o 
 -12   6  11        3.39      -19.74     33.41 o 
 -11   6  11      229.79      276.09     53.55 o 
 -10   6  11      215.49      193.62     40.10 o 
  -9   6  11     4840.16     4624.24    168.35 o 
  -8   6  11      213.01      215.69     20.78 o 
  -7   6  11     1963.06     2016.83     53.02 o 
  -6   6  11      486.64      490.28     30.87 o 
  -5   6  11    11918.17    11869.59    250.16 o 
  -4   6  11      237.79      264.33     27.76 o 
  -3   6  11     9836.41     9686.64    205.11 o 
  -2   6  11      111.91      114.54     15.46 o 
  -1   6  11     4480.78     4446.28     80.49 o 
   0   6  11      249.70      278.93     29.04 o 
   1   6  11    11729.87    11476.79    256.46 o 
   2   6  11     1071.74     1091.00     46.51 o 
   3   6  11     4315.95     4262.76     88.45 o 
   4   6  11      562.95      585.08     29.26 o 
   5   6  11     4467.40     4478.71    114.23 o 
   6   6  11      163.14      153.13     24.37 o 
   7   6  11     3110.38     3021.68    103.04 o 
   8   6  11      152.28      195.66     28.58 o 
   9   6  11      938.92     1021.08     51.38 o 
 -12   7  11        9.75       24.66     30.75 o 
 -11   7  11      884.01      774.94     57.54 o 
 -10   7  11      478.87      493.49     46.60 o 
  -9   7  11     1303.31     1214.87    108.51 o 
  -8   7  11      248.56      290.65     31.69 o 
  -7   7  11     2914.86     2835.12     76.24 o 
  -6   7  11      507.31      554.72     32.87 o 
  -5   7  11     4062.12     3922.11    145.35 o 
  -4   7  11      650.25      617.81     28.23 o 
  -3   7  11     4088.80     3932.13     75.65 o 
  -2   7  11      864.97      913.20     28.74 o 
  -1   7  11       88.02       49.74     13.13 o 
   0   7  11      303.81      313.10     12.21 o 
   1   7  11      725.65      792.34     40.88 o 
   2   7  11      438.29      461.72     27.02 o 
   3   7  11       44.07       43.11     16.70 o 
   4   7  11       96.19      129.72     26.36 o 
   5   7  11      123.87      104.85     27.60 o 
   6   7  11       86.97      111.07     27.96 o 
   7   7  11       22.97       42.89     24.55 o 
   8   7  11        0.66        3.68     19.39 o 
   9   7  11     1057.50      963.77     82.76 o 
 -12   8  11      371.07      346.19     53.88 o 
 -11   8  11     1272.31     1275.70    102.16 o 
 -10   8  11      199.71      214.31     38.43 o 
  -9   8  11     3632.80     3712.81    108.19 o 
  -8   8  11       51.82       41.36     16.98 o 
  -7   8  11     2250.08     2226.47     53.35 o 
  -6   8  11      480.79      463.62     31.26 o 
  -5   8  11     9740.05     9456.81    187.39 o 
  -4   8  11       21.06       26.09     17.59 o 
  -3   8  11     5817.22     5627.75     93.85 o 
  -2   8  11     1288.90     1283.19     37.28 o 
  -1   8  11     4399.14     4198.54    124.58 o 
   0   8  11      508.88      511.49     22.84 o 
   1   8  11     7881.97     8055.84    184.02 o 
   2   8  11       91.43       96.49     22.04 o 
   3   8  11     3148.56     3186.57     98.79 o 
   4   8  11      402.03      471.92     33.27 o 
   5   8  11     5313.41     5448.73    144.51 o 
   6   8  11        1.69       -5.52     20.00 o 
   7   8  11     1346.92     1440.17     82.09 o 
   8   8  11      351.78      347.48     44.10 o 
   9   8  11     1107.61      989.80     70.40 o 
 -11   9  11      914.15     1008.30     63.57 o 
 -10   9  11      720.06      798.88     51.01 o 
  -9   9  11     1419.14     1416.03     61.17 o 
  -8   9  11      612.45      587.75     40.92 o 
  -7   9  11     3088.15     2971.41     84.55 o 
  -6   9  11      735.51      712.30     56.39 o 
  -5   9  11      512.80      558.17     25.89 o 
  -4   9  11      763.64      730.21     22.85 o 
  -3   9  11     1105.21     1065.69     29.32 o 
  -2   9  11      320.44      336.78     16.59 o 
  -1   9  11      220.95      223.22     16.66 o 
   0   9  11      555.58      516.26     21.12 o 
   1   9  11      449.72      418.05     39.62 o 
   2   9  11      802.64      723.98     48.35 o 
   3   9  11       80.95      118.37     28.49 o 
   4   9  11      149.87      178.06     33.72 o 
   5   9  11      698.39      664.23    100.95 o 
   6   9  11       67.59       63.24     25.30 o 
   7   9  11        4.90       33.14     23.83 o 
   8   9  11        1.35       15.01     22.27 o 
 -11  10  11     1610.75     1628.96     78.07 o 
 -10  10  11      111.92      155.02     45.89 o 
  -9  10  11     3010.25     2970.71    115.90 o 
  -8  10  11      134.84      132.92     28.33 o 
  -7  10  11     2270.07     2184.08     77.54 o 
  -6  10  11      417.39      375.14     28.95 o 
  -5  10  11     4416.46     4236.80     98.95 o 
  -4  10  11      880.15      782.98     34.46 o 
  -3  10  11     5455.21     5176.95    132.52 o 
  -2  10  11      638.89      664.75     46.15 o 
  -1  10  11     2442.81     2279.85    100.46 o 
   0  10  11      179.32      189.52     11.89 o 
   1  10  11     4814.55     5080.28    266.93 o 
   2  10  11        0.65       33.28     31.57 o 
   3  10  11     2089.17     2179.95     74.07 o 
   4  10  11      227.37      281.93     31.48 o 
   5  10  11     3140.31     3354.66    193.81 o 
   6  10  11      171.67      149.95     34.61 o 
   7  10  11     1970.63     2011.56    102.65 o 
 -10  11  11      152.30      182.84     39.88 o 
  -9  11  11      944.99     1038.38     93.16 o 
  -8  11  11      517.73      437.85     87.27 o 
  -7  11  11     1846.16     1890.85     78.21 o 
  -6  11  11      129.78      131.65     28.14 o 
  -5  11  11      460.59      464.22     24.68 o 
  -4  11  11      385.89      354.56     23.46 o 
  -3  11  11      332.06      312.99     18.30 o 
  -2  11  11        2.56       30.87     10.94 o 
  -1  11  11       24.01       29.09     10.41 o 
   0  11  11      102.61       79.91     12.20 o 
   1  11  11        2.17       26.58     26.23 o 
   2  11  11     1075.19     1088.07     64.48 o 
   3  11  11       81.71       84.56     25.43 o 
   4  11  11      368.25      388.23     39.55 o 
   5  11  11      275.71      231.76     34.19 o 
   6  11  11        6.81       26.08     28.67 o 
   7  11  11       22.86        9.14     26.96 o 
  -9  12  11     1036.94     1096.11     59.29 o 
  -8  12  11       32.42        6.85     22.51 o 
  -7  12  11     1394.38     1425.75     72.22 o 
  -6  12  11      186.26      158.32     29.75 o 
  -5  12  11     2724.19     2553.28     79.41 o 
  -4  12  11      737.28      721.22     33.34 o 
  -3  12  11     2295.44     2328.02     77.56 o 
  -2  12  11      625.72      624.23     36.46 o 
  -1  12  11     2445.89     2145.55    117.73 o 
   0  12  11      102.13      119.21     32.40 o 
   1  12  11     3930.96     4217.23    164.59 o 
   2  12  11        0.30      -11.79     27.22 o 
   3  12  11     2564.08     2758.80    146.21 o 
   4  12  11      118.87      123.19     36.84 o 
   5  12  11     1348.82     1444.35     74.67 o 
   6  12  11      185.96      183.71     34.67 o 
  -8  13  11       74.02       82.70     26.43 o 
  -7  13  11      813.07      797.80     47.06 o 
  -6  13  11       52.40       65.36     24.39 o 
  -5  13  11      200.05      269.35     25.85 o 
  -4  13  11       31.29       11.03     16.39 o 
  -3  13  11      541.86      426.15     37.66 o 
  -2  13  11       27.73       18.20     18.16 o 
  -1  13  11      228.48      298.36     48.21 o 
   0  13  11      297.24      306.69     42.72 o 
   1  13  11      111.66      167.72     37.85 o 
   2  13  11      193.69      183.30     50.99 o 
   3  13  11       38.43      100.77     45.32 o 
   4  13  11      258.25      320.43     37.63 o 
   5  13  11        0.35       22.19     25.28 o 
  -7  14  11     1071.25     1135.83     55.77 o 
  -6  14  11       89.08       52.08     21.24 o 
  -5  14  11     1929.57     1841.96     90.13 o 
  -4  14  11      134.60      140.57     20.73 o 
  -3  14  11     2127.96     1992.23    112.84 o 
  -2  14  11      801.00      727.24     66.23 o 
  -1  14  11     2726.45     2788.94    124.78 o 
   0  14  11        6.40       41.07     35.05 o 
   1  14  11     2359.24     2433.49    113.53 o 
   2  14  11        0.24      -46.16     46.16 o 
   3  14  11     2203.50     2476.24    152.16 o 
   4  14  11      135.36      134.12     40.95 o 
  -5  15  11      341.11      274.71     41.96 o 
  -4  15  11       61.87       55.35     22.78 o 
  -3  15  11       84.73       66.24     16.36 o 
  -2  15  11       32.75       -5.08     30.36 o 
  -1  15  11      546.66      628.89     62.57 o 
   0  15  11       61.34      117.35     37.96 o 
   1  15  11       13.55       25.10     45.54 o 
   2  15  11      148.28      139.62     42.09 o 
 -12   0  12      112.10       89.55     29.83 o 
 -10   0  12     2374.81     2245.23    232.57 o 
  -8   0  12        9.91       34.84     20.35 o 
  -6   0  12     1167.84     1112.53     47.77 o 
  -4   0  12       63.76       80.44     39.08 o 
  -2   0  12       33.14       43.71     20.59 o 
   0   0  12      117.29      119.87     20.75 o 
   2   0  12     3177.35     3362.46     82.15 o 
   4   0  12      174.28      182.46     27.36 o 
   6   0  12     1074.67     1041.05     41.96 o 
   8   0  12     1874.70     1683.04     65.67 o 
 -13   1  12        8.40       31.78     46.63 o 
 -12   1  12     4308.66     4460.66    218.14 o 
 -11   1  12       48.52       41.56     25.14 o 
 -10   1  12     1916.57     2056.51     66.75 o 
  -9   1  12      281.56      304.58     40.72 o 
  -8   1  12     5386.24     5400.10    162.46 o 
  -7   1  12       15.14       29.71     15.21 o 
  -6   1  12    12629.13    12803.34    308.02 o 
  -5   1  12        4.18       -7.65     11.95 o 
  -4   1  12     3713.48     3671.76     78.33 o 
  -3   1  12      606.29      616.34     26.23 o 
  -2   1  12    18189.94    18092.45    350.46 o 
  -1   1  12       32.11       30.81     11.57 o 
   0   1  12     4905.00     4982.99     89.28 o 
   1   1  12        1.27       -1.48     10.12 o 
   2   1  12     6859.94     6708.59    104.07 o 
   3   1  12      415.03      408.98     23.52 o 
   4   1  12    10403.61    10183.90    167.29 o 
   5   1  12       36.55       47.73     10.30 o 
   6   1  12     1152.17     1148.91     23.62 o 
   7   1  12       78.74       88.65     13.40 o 
   8   1  12     2912.80     2948.47     71.94 o 
   9   1  12        0.06       -8.41     20.89 o 
  10   1  12      449.30      282.05     65.10 o 
 -13   2  12      410.13      402.70     73.07 o 
 -12   2  12      108.51       95.86     23.27 o 
 -11   2  12      146.40      170.08     24.66 o 
 -10   2  12     2058.32     2095.95     89.54 o 
  -9   2  12      145.10      180.94     23.09 o 
  -8   2  12        7.44       15.69     14.91 o 
  -7   2  12      178.73      165.57     19.37 o 
  -6   2  12      610.63      610.84     30.61 o 
  -5   2  12      148.67      182.64     19.55 o 
  -4   2  12      278.76      343.79     18.95 o 
  -3   2  12      888.35      882.43     28.63 o 
  -2   2  12     1333.27     1402.34     34.76 o 
  -1   2  12      260.51      255.62     15.62 o 
   0   2  12      101.30      112.70     11.89 o 
   1   2  12       16.48       10.99      9.92 o 
   2   2  12     2430.17     2488.22     39.89 o 
   3   2  12      563.29      578.67     28.97 o 
   4   2  12       11.27       35.55      9.46 o 
   5   2  12       72.50       69.48     10.41 o 
   6   2  12     1871.65     1805.70     37.29 o 
   7   2  12      101.93       87.62     14.47 o 
   8   2  12     1225.94     1227.45     39.35 o 
   9   2  12        3.35        3.94     22.03 o 
 -13   3  12       24.07       59.09     36.75 o 
 -12   3  12     5208.31     5388.29    222.39 o 
 -11   3  12        9.45       16.39     16.96 o 
 -10   3  12     2365.06     2349.48    118.22 o 
  -9   3  12      181.15      212.93     25.57 o 
  -8   3  12     3103.13     3354.72    133.60 o 
  -7   3  12      187.40      200.38     20.79 o 
  -6   3  12    15613.37    15774.43    447.04 o 
  -5   3  12      517.65      525.28     25.05 o 
  -4   3  12     4110.19     4133.02     85.05 o 
  -3   3  12        5.11        3.16     13.20 o 
  -2   3  12    15965.71    15985.87    282.37 o 
  -1   3  12      170.71      186.10     15.39 o 
   0   3  12     6126.59     5981.45     91.95 o 
   1   3  12       32.54       18.78      9.83 o 
   2   3  12     2872.67     2941.49     43.12 o 
   3   3  12       14.32       19.70      7.13 o 
   4   3  12     5621.35     5297.78    120.01 o 
   5   3  12        1.15       -6.48      8.89 o 
   6   3  12      966.00      905.81     26.22 o 
   7   3  12        4.03       -0.84     13.46 o 
   8   3  12     2935.58     2890.22    110.08 o 
   9   3  12       39.97       36.51     22.05 o 
 -13   4  12      181.59      182.51     45.13 o 
 -12   4  12      155.34      172.13     46.52 o 
 -11   4  12      137.68      128.29     46.54 o 
 -10   4  12     1459.77     1401.67     69.95 o 
  -9   4  12      300.64      316.19     28.79 o 
  -8   4  12      423.66      447.22     31.44 o 
  -7   4  12      321.69      326.05     30.57 o 
  -6   4  12      515.78      487.06     41.94 o 
  -5   4  12       99.46       93.50     15.92 o 
  -4   4  12      480.31      579.24     26.70 o 
  -3   4  12      564.58      568.34     24.03 o 
  -2   4  12     1014.21     1004.38     33.24 o 
  -1   4  12      102.69      124.49     12.80 o 
   0   4  12      160.61      135.01     15.25 o 
   1   4  12      760.68      732.58     22.00 o 
   2   4  12     4807.58     4635.82     80.60 o 
   3   4  12      207.20      196.21     10.58 o 
   4   4  12       52.92       51.31      6.54 o 
   5   4  12      208.97      174.23     16.00 o 
   6   4  12      866.49      933.46     35.68 o 
   7   4  12        0.74        8.89     14.71 o 
   8   4  12     1143.34     1205.30     46.61 o 
   9   4  12      164.45      161.64     24.09 o 
 -12   5  12     2850.83     3095.01    148.80 o 
 -11   5  12      162.15      219.42     39.67 o 
 -10   5  12     2349.43     2166.79    147.16 o 
  -9   5  12      225.02      261.15     30.68 o 
  -8   5  12     8891.33     8672.28    248.56 o 
  -7   5  12     1569.78     1492.26    121.50 o 
  -6   5  12    15336.95    15236.28    462.00 o 
  -5   5  12      200.85      183.83     23.91 o 
  -4   5  12     3859.90     3770.09     83.55 o 
  -3   5  12      275.89      286.87     22.34 o 
  -2   5  12    12788.68    12065.95    243.05 o 
  -1   5  12      367.81      395.56     17.19 o 
   0   5  12     5012.39     4745.05    107.40 o 
   1   5  12     1098.73     1097.12     36.26 o 
   2   5  12     7451.57     7328.04    161.19 o 
   3   5  12      405.64      426.43     29.09 o 
   4   5  12     3882.90     4072.67     88.26 o 
   5   5  12       27.82       42.04     21.54 o 
   6   5  12      383.89      380.58     28.80 o 
   7   5  12       38.35       38.30     20.32 o 
   8   5  12     2615.45     2573.77     77.01 o 
   9   5  12       17.98       33.25     19.99 o 
 -12   6  12       75.73       68.65     45.72 o 
 -11   6  12       33.07       74.69     68.81 o 
 -10   6  12      990.63      826.86     92.94 o 
  -9   6  12        0.44       16.76     15.68 o 
  -8   6  12      146.85      182.03     21.54 o 
  -7   6  12      342.68      326.43     25.00 o 
  -6   6  12     1144.15     1101.11     47.48 o 
  -5   6  12      416.36      415.79     28.24 o 
  -4   6  12       30.51       73.20     19.26 o 
  -3   6  12     1081.81     1117.01     39.28 o 
  -2   6  12     1447.74     1508.85     40.00 o 
  -1   6  12      351.74      390.52     20.71 o 
   0   6  12      212.13      222.06     17.38 o 
   1   6  12      419.77      403.61     22.95 o 
   2   6  12     1501.98     1623.92     48.13 o 
   3   6  12       26.36       41.04     17.85 o 
   4   6  12      667.04      666.19     33.34 o 
   5   6  12      609.88      652.30     33.65 o 
   6   6  12      119.23      156.73     26.25 o 
   7   6  12      321.82      316.83     35.41 o 
   8   6  12     1864.14     1838.01     71.86 o 
   9   6  12       29.34       39.46     34.07 o 
 -12   7  12     2991.11     3178.67    119.17 o 
 -11   7  12       11.46       55.29     29.14 o 
 -10   7  12     2505.21     2550.43    108.68 o 
  -9   7  12      223.09      214.46     28.47 o 
  -8   7  12     3296.90     3330.16     96.97 o 
  -7   7  12      807.02      763.73     37.06 o 
  -6   7  12     5917.98     5892.78    158.35 o 
  -5   7  12       79.08       52.62     19.32 o 
  -4   7  12     5850.44     5815.57    133.79 o 
  -3   7  12      620.66      608.81     24.93 o 
  -2   7  12    10156.33     9961.42    192.65 o 
  -1   7  12      107.34       96.77     16.80 o 
   0   7  12     4749.52     4485.79     92.64 o 
   1   7  12      975.03     1054.78     39.92 o 
   2   7  12     1881.46     2015.29     60.80 o 
   3   7  12       86.01       84.16     20.67 o 
   4   7  12     3506.89     3552.98    102.08 o 
   5   7  12        4.00       17.82     21.44 o 
   6   7  12     1248.68     1365.30     53.70 o 
   7   7  12      193.27      192.87     29.23 o 
   8   7  12     1697.53     1778.61    183.71 o 
 -11   8  12       36.17       46.94     32.55 o 
 -10   8  12     1383.68     1336.59     64.08 o 
  -9   8  12       14.93       46.63     14.56 o 
  -8   8  12       45.32       52.39     20.48 o 
  -7   8  12       78.30       81.84     20.09 o 
  -6   8  12      400.17      398.96     39.43 o 
  -5   8  12      138.01      147.94     24.67 o 
  -4   8  12      622.42      637.68     30.31 o 
  -3   8  12       32.25       21.66     11.29 o 
  -2   8  12       75.63       69.21     10.75 o 
  -1   8  12      697.95      641.09     30.80 o 
   0   8  12      531.19      448.57     33.79 o 
   1   8  12      440.01      408.16     30.40 o 
   2   8  12     1087.53     1054.22     45.36 o 
   3   8  12        2.14       16.67     25.92 o 
   4   8  12      298.85      292.32     30.66 o 
   5   8  12      146.33      119.78     30.68 o 
   6   8  12      953.13      928.95     52.92 o 
   7   8  12       75.62      104.05     28.70 o 
   8   8  12      612.35      663.29     42.04 o 
 -11   9  12        4.04        2.88     36.48 o 
 -10   9  12     2893.28     2931.67    122.84 o 
  -9   9  12      854.54     1014.20     63.29 o 
  -8   9  12     1938.25     1720.68    128.26 o 
  -7   9  12      369.69      371.64     36.27 o 
  -6   9  12     5404.60     5238.79    113.35 o 
  -5   9  12       60.01       67.19     21.90 o 
  -4   9  12     1968.72     1898.44     58.86 o 
  -3   9  12        0.35        3.49     13.86 o 
  -2   9  12     7503.70     6803.25    199.89 o 
  -1   9  12        7.90       22.58      8.79 o 
   0   9  12     3798.27     3930.88    111.90 o 
   1   9  12      668.25      738.48     63.67 o 
   2   9  12     2787.02     3078.49    100.37 o 
   3   9  12      190.96      198.98     30.86 o 
   4   9  12     2754.12     2883.78    105.46 o 
   5   9  12      339.08      286.11     75.22 o 
   6   9  12      538.23      713.47     58.85 o 
   7   9  12       16.94       19.58     30.73 o 
 -10  10  12      309.12      285.30     72.78 o 
  -9  10  12        1.77       36.72     29.58 o 
  -8  10  12        0.46      -15.80     25.73 o 
  -7  10  12       12.10        7.16     24.41 o 
  -6  10  12      157.94      176.86     27.09 o 
  -5  10  12      402.11      443.13     28.02 o 
  -4  10  12      129.92      107.74     19.34 o 
  -3  10  12      336.95      366.44     26.38 o 
  -2  10  12      440.98      406.40     26.17 o 
  -1  10  12      170.65      175.44     11.55 o 
   0  10  12      330.22      372.39     47.18 o 
   1  10  12      185.20      186.22     34.71 o 
   2  10  12      773.10      799.22     46.27 o 
   3  10  12        0.45        9.60     26.39 o 
   4  10  12      107.17       87.22     41.12 o 
   5  10  12      175.43      238.22     45.19 o 
   6  10  12      394.38      321.52    105.31 o 
   7  10  12      215.59      175.79     41.95 o 
  -9  11  12      290.09      331.51     48.19 o 
  -8  11  12     2504.59     2466.96     91.61 o 
  -7  11  12      363.46      347.58     38.44 o 
  -6  11  12     4454.21     4355.67    136.80 o 
  -5  11  12       68.74       57.32     16.51 o 
  -4  11  12     2970.90     2757.61    129.28 o 
  -3  11  12       80.88      102.00     16.18 o 
  -2  11  12     2250.60     1882.47    109.70 o 
  -1  11  12      366.13      290.32     54.52 o 
   0  11  12     2572.93     2683.28    105.66 o 
   1  11  12      168.64      170.64     35.82 o 
   2  11  12     2723.11     2877.07    165.25 o 
   3  11  12      248.63      344.05     46.77 o 
   4  11  12     2134.20     2311.11     85.19 o 
   5  11  12       56.63       81.89     33.52 o 
   6  11  12      857.49      959.80     75.99 o 
  -8  12  12       57.69       36.67     31.96 o 
  -7  12  12       80.95       81.38     34.26 o 
  -6  12  12       13.37       16.48     22.05 o 
  -5  12  12      509.39      460.34     27.69 o 
  -4  12  12        1.66      -10.74     16.62 o 
  -3  12  12      792.33      729.54     46.39 o 
  -2  12  12       63.29       63.07     14.36 o 
  -1  12  12      211.70      240.86     38.05 o 
   0  12  12      172.84      204.50     38.32 o 
   1  12  12        0.73      -43.98     43.98 o 
   2  12  12      366.03      408.28     48.43 o 
   3  12  12       26.73       25.31     24.61 o 
   4  12  12      341.10      322.64     38.32 o 
   5  12  12      391.63      447.27     42.28 o 
  -7  13  12       10.70       17.03     22.12 o 
  -6  13  12     2382.20     2281.66    113.55 o 
  -5  13  12       71.53       65.41     16.91 o 
  -4  13  12     2393.70     2235.42    105.42 o 
  -3  13  12      251.94      233.17     25.12 o 
  -2  13  12     2586.79     2620.66    127.20 o 
  -1  13  12       32.26       28.81     29.11 o 
   0  13  12     2086.43     2215.89    111.39 o 
   1  13  12      441.78      492.03     68.77 o 
   2  13  12     1498.15     1722.16    105.92 o 
   3  13  12       75.93       60.45     28.52 o 
   4  13  12     1453.14     1592.06     84.29 o 
  -6  14  12        8.55      -24.03     24.03 o 
  -5  14  12      113.55       82.66     18.05 o 
  -4  14  12       36.68       41.24     22.09 o 
  -3  14  12      438.28      401.94     45.11 o 
  -2  14  12        0.40       46.93     42.70 o 
  -1  14  12      306.63      358.67     46.95 o 
   0  14  12      152.26      215.79     47.73 o 
   1  14  12        0.65       24.43     34.65 o 
   2  14  12      186.50      224.31     46.13 o 
  -2  15  12     1140.54     1233.68    119.95 o 
  -1  15  12        0.86        1.06     30.48 o 
 -13   0  13     4322.95     4056.81    530.73 o 
 -11   0  13     1305.63     1344.28     63.23 o 
  -9   0  13     8572.64     8680.34    371.72 o 
  -7   0  13     1536.37     1587.81    103.12 o 
  -5   0  13     6403.30     6571.22    167.17 o 
  -3   0  13     8517.34     8515.72    218.13 o 
  -1   0  13     1023.88     1055.58     40.29 o 
   1   0  13     6805.68     6555.87    145.45 o 
   3   0  13     1744.41     1569.68     47.40 o 
   5   0  13     2843.30     2954.57     78.45 o 
   7   0  13     2365.83     2148.11     81.94 o 
   9   0  13       21.69      -18.95     39.07 o 
 -13   1  13      681.81      660.55     90.52 o 
 -12   1  13        3.36        4.64     21.18 o 
 -11   1  13      192.15      218.88     28.58 o 
 -10   1  13        0.80       -1.07     21.07 o 
  -9   1  13        1.18        9.03     18.31 o 
  -8   1  13        0.46       -3.80     14.32 o 
  -7   1  13      172.69      219.47     23.59 o 
  -6   1  13       76.12       88.02     17.60 o 
  -5   1  13     6653.53     6919.13    149.60 o 
  -4   1  13      130.21      142.85     19.67 o 
  -3   1  13       31.89       38.55     14.94 o 
  -2   1  13      405.85      441.40     21.53 o 
  -1   1  13     4404.99     4537.87     77.92 o 
   0   1  13        8.85       15.13     10.45 o 
   1   1  13     3944.00     3862.46     63.22 o 
   2   1  13      107.99      136.35     12.49 o 
   3   1  13      322.48      311.09     21.48 o 
   4   1  13        2.31        7.13     11.26 o 
   5   1  13     4903.77     4832.46     94.01 o 
   6   1  13        7.37        6.51      9.13 o 
   7   1  13      752.83      791.78     29.38 o 
   8   1  13       79.07       37.39     16.72 o 
   9   1  13     1633.71     1653.61    103.32 o 
 -12   2  13      251.18      218.01     38.89 o 
 -11   2  13     1917.39     1876.66     80.72 o 
 -10   2  13      131.10      118.91     25.64 o 
  -9   2  13     8180.05     8291.70    286.25 o 
  -8   2  13       13.66      -12.73     16.31 o 
  -7   2  13     3353.19     3354.81     86.12 o 
  -6   2  13       64.82       78.80     22.83 o 
  -5   2  13     4548.95     4487.47    104.36 o 
  -4   2  13      150.34      177.14     17.72 o 
  -3   2  13     4883.58     4919.17     88.90 o 
  -2   2  13      243.48      236.32     17.85 o 
  -1   2  13     1937.48     1891.09     39.23 o 
   0   2  13        0.79      -12.54     12.54 o 
   1   2  13     8716.98     8624.13    143.87 o 
   2   2  13        0.23       -1.39      8.94 o 
   3   2  13      767.54      825.78     24.67 o 
   4   2  13      126.74      117.47     10.43 o 
   5   2  13     2158.37     2248.20     64.42 o 
   6   2  13      156.19      121.18     13.22 o 
   7   2  13      980.70     1022.93     40.67 o 
   8   2  13       51.79       55.59     16.90 o 
   9   2  13       19.81       34.14     26.80 o 
 -12   3  13       42.24       83.53     39.06 o 
 -11   3  13      303.32      337.65     40.84 o 
 -10   3  13       21.49       51.53     21.68 o 
  -9   3  13      132.83      200.24     26.33 o 
  -8   3  13      211.60      176.23     22.53 o 
  -7   3  13       53.66       26.86     17.65 o 
  -6   3  13       94.68      114.39     18.66 o 
  -5   3  13     5845.01     6014.45    124.09 o 
  -4   3  13      375.16      410.18     22.82 o 
  -3   3  13      799.90      772.71     27.97 o 
  -2   3  13        8.77        7.15     11.23 o 
  -1   3  13     4274.04     4392.27     85.59 o 
   0   3  13      315.74      297.85     18.67 o 
   1   3  13     2130.31     2099.66     38.06 o 
   2   3  13       17.34       25.48     11.80 o 
   3   3  13      476.64      485.97     26.96 o 
   4   3  13       21.39       25.96      7.94 o 
   5   3  13     3292.77     3341.70     65.60 o 
   6   3  13       32.50       56.40     16.91 o 
   7   3  13     1110.79     1115.83     46.01 o 
   8   3  13       30.25       53.11     24.60 o 
 -12   4  13       56.25      107.46     40.06 o 
 -11   4  13     1172.83     1146.65     92.22 o 
 -10   4  13        8.22       31.79     26.66 o 
  -9   4  13     7486.40     7605.13    322.22 o 
  -8   4  13      141.85      152.92     31.61 o 
  -7   4  13     2216.01     2254.65     86.34 o 
  -6   4  13        2.09      -14.78     14.78 o 
  -5   4  13     6918.88     6646.69    152.63 o 
  -4   4  13      293.42      305.76     25.51 o 
  -3   4  13     5532.37     5220.90    121.31 o 
  -2   4  13        1.53       -0.20     12.34 o 
  -1   4  13     2430.00     2466.65     56.78 o 
   0   4  13      179.85      161.15     14.38 o 
   1   4  13     9381.58     9218.54    135.82 o 
   2   4  13      250.02      213.26     10.61 o 
   3   4  13      476.84      456.44     20.78 o 
   4   4  13      204.96      178.47     12.87 o 
   5   4  13     1954.02     2144.15     67.72 o 
   6   4  13       94.57       99.00     19.59 o 
   7   4  13     1032.73     1061.97     44.32 o 
   8   4  13       69.82       72.28     21.35 o 
 -12   5  13       61.24       93.30     52.61 o 
 -11   5  13        7.46       28.81     39.84 o 
 -10   5  13       91.01       36.46     24.15 o 
  -9   5  13      272.14      287.68     27.77 o 
  -8   5  13      849.07      870.67     44.99 o 
  -7   5  13      104.05      125.80     21.69 o 
  -6   5  13      220.16      238.07     32.26 o 
  -5   5  13     2383.79     2437.51     85.44 o 
  -4   5  13       74.25       88.24     22.71 o 
  -3   5  13       87.43       72.38     13.95 o 
  -2   5  13        1.01      -10.10     10.51 o 
  -1   5  13     1467.55     1553.61     38.32 o 
   0   5  13      378.34      369.56     16.22 o 
   1   5  13      990.80      897.82     30.95 o 
   2   5  13      267.66      254.31     15.17 o 
   3   5  13     1748.14     1758.18     59.93 o 
   4   5  13      263.48      250.24     24.38 o 
   5   5  13     3125.89     3224.54     85.72 o 
   6   5  13        6.26       -1.59     16.95 o 
   7   5  13      383.41      314.01     30.03 o 
   8   5  13       16.16       -8.07     19.04 o 
 -12   6  13       27.64       54.15     36.64 o 
 -11   6  13     1062.96     1192.35     88.69 o 
 -10   6  13        0.15       -5.24     21.69 o 
  -9   6  13     4759.34     4516.62    237.59 o 
  -8   6  13        3.10       10.88     18.18 o 
  -7   6  13     3108.29     3039.95    116.67 o 
  -6   6  13      103.65      110.37     20.95 o 
  -5   6  13     4934.86     4914.34    120.50 o 
  -4   6  13      338.17      364.57     26.13 o 
  -3   6  13     5382.66     5311.81    121.79 o 
  -2   6  13      269.22      295.29     28.17 o 
  -1   6  13     1493.83     1528.47     38.63 o 
   0   6  13      126.08      112.67     16.93 o 
   1   6  13     5324.52     5536.11    134.59 o 
   2   6  13       24.29       32.78     17.76 o 
   3   6  13     1227.23     1235.57     45.07 o 
   4   6  13       69.07       76.76     25.08 o 
   5   6  13     1359.30     1431.18     55.51 o 
   6   6  13      202.17      178.65     41.16 o 
   7   6  13     1399.57     1478.47     73.52 o 
   8   6  13      224.62      146.34     50.32 o 
 -11   7  13        6.16       18.75     31.51 o 
 -10   7  13      136.03      167.59     40.03 o 
  -9   7  13      226.11      263.70     40.18 o 
  -8   7  13      767.52      742.42     37.07 o 
  -7   7  13      190.76      216.66     26.11 o 
  -6   7  13       48.52       40.26     17.99 o 
  -5   7  13      806.75      845.16     44.35 o 
  -4   7  13       88.15       85.31     19.43 o 
  -3   7  13      651.21      681.52     48.64 o 
  -2   7  13      899.93      857.29     32.50 o 
  -1   7  13     1107.89     1113.40     34.77 o 
   0   7  13      193.39      158.99     13.35 o 
   1   7  13     1679.84     1703.17     58.08 o 
   2   7  13       69.67       74.83     23.26 o 
   3   7  13     1366.93     1387.95     50.98 o 
   4   7  13        0.63        4.43     18.26 o 
   5   7  13     2193.61     2284.13     76.98 o 
   6   7  13       14.55       19.58     21.92 o 
   7   7  13      985.36     1009.87     60.05 o 
 -11   8  13     1377.28     1351.91    109.35 o 
 -10   8  13       79.81       85.46     34.01 o 
  -9   8  13     4621.76     4326.30    196.83 o 
  -8   8  13        0.15      -13.27     20.45 o 
  -7   8  13     2461.63     2406.09    104.61 o 
  -6   8  13      849.47      829.26     43.88 o 
  -5   8  13     3263.40     3175.80     91.18 o 
  -4   8  13        6.57      -10.73     17.07 o 
  -3   8  13     2725.91     2714.09     79.97 o 
  -2   8  13      566.47      583.70     20.22 o 
  -1   8  13     1054.95     1085.36     55.07 o 
   0   8  13        0.94       16.14      8.69 o 
   1   8  13     3013.90     3234.32     84.75 o 
   2   8  13       66.94       70.22     22.50 o 
   3   8  13     1313.63     1332.62     57.53 o 
   4   8  13      364.24      265.64     63.86 o 
   5   8  13     1419.85     1447.34     83.30 o 
   6   8  13       18.66       74.68     29.63 o 
   7   8  13      303.12      267.48     66.79 o 
 -10   9  13      522.58      629.56     49.83 o 
  -9   9  13      246.90      280.09     50.62 o 
  -8   9  13      524.71      537.68     34.05 o 
  -7   9  13        1.21       -8.28     17.35 o 
  -6   9  13      120.45      134.30     20.94 o 
  -5   9  13     1257.69     1285.46     55.16 o 
  -4   9  13        7.39        2.29     13.34 o 
  -3   9  13       65.25       83.09     13.31 o 
  -2   9  13      422.65      398.76     22.01 o 
  -1   9  13     1571.02     1542.26     49.92 o 
   0   9  13      286.54      244.29     30.02 o 
   1   9  13     2030.11     2250.91     86.13 o 
   2   9  13      797.25      859.04     59.44 o 
   3   9  13      899.06      940.60     70.14 o 
   4   9  13       50.66       83.81     32.16 o 
   5   9  13     2338.50     2470.11     95.21 o 
   6   9  13        0.57       36.95     32.29 o 
  -9  10  13     2673.12     2657.18     97.44 o 
  -8  10  13      116.28      114.54     28.34 o 
  -7  10  13     1533.32     1547.21     67.11 o 
  -6  10  13      178.46      176.23     26.44 o 
  -5  10  13     1986.34     1988.29     67.68 o 
  -4  10  13      356.02      354.31     39.39 o 
  -3  10  13     3460.51     3033.67    105.68 o 
  -2  10  13      165.96      169.91     22.46 o 
  -1  10  13     1886.74     1748.42    111.02 o 
   0  10  13       15.14       10.52     27.28 o 
   1  10  13     2264.01     2403.34     99.73 o 
   2  10  13      126.92      116.63     30.13 o 
   3  10  13      680.59      819.53     63.61 o 
   4  10  13      197.77      199.03     37.77 o 
   5  10  13      646.88      563.94    168.66 o 
   6  10  13      304.65      251.81     47.59 o 
  -8  11  13      237.89      224.74     32.13 o 
  -7  11  13      255.99      270.54     30.32 o 
  -6  11  13      202.20      184.12     40.76 o 
  -5  11  13      887.99      795.41     46.53 o 
  -4  11  13       55.87       49.93     16.23 o 
  -3  11  13      498.98      407.87     37.70 o 
  -2  11  13       61.91       69.49     17.87 o 
  -1  11  13     1327.61     1459.35    106.16 o 
   0  11  13      184.38      179.83     39.99 o 
   1  11  13      782.58      888.02     71.75 o 
   2  11  13      308.25      344.08     40.39 o 
   3  11  13      978.72     1080.72     58.94 o 
   4  11  13       76.30       48.98     27.04 o 
   5  11  13     1269.96     1284.02     77.38 o 
  -7  12  13     1428.19     1417.62     60.08 o 
  -6  12  13       48.73       22.03     22.21 o 
  -5  12  13     1902.72     1722.91     86.38 o 
  -4  12  13      541.63      488.58     25.51 o 
  -3  12  13     2164.66     1952.57    135.30 o 
  -2  12  13      242.88      311.19     50.01 o 
  -1  12  13     1192.03     1227.03     73.62 o 
   0  12  13       58.90       86.12     45.12 o 
   1  12  13     1840.85     1944.14    108.46 o 
   2  12  13       50.14       54.23     28.24 o 
   3  12  13     1238.09     1374.25     77.67 o 
   4  12  13      153.10      175.59     39.17 o 
  -6  13  13       50.32       23.41     22.68 o 
  -5  13  13      371.49      272.10     31.07 o 
  -4  13  13       27.47       45.42     17.42 o 
  -3  13  13      627.55      575.77     55.25 o 
  -2  13  13      154.81      184.13     38.60 o 
  -1  13  13      633.18      672.41     59.50 o 
   0  13  13      360.28      426.65     68.21 o 
   1  13  13     1025.28     1054.49     76.54 o 
   2  13  13       51.91       35.99     27.86 o 
  -4  14  13      279.09      413.75    109.52 o 
  -3  14  13     1377.79     1394.28    133.39 o 
  -2  14  13      606.05      608.77     57.52 o 
  -1  14  13     1623.80     1855.94     98.94 o 
   0  14  13        1.10       33.69     40.40 o 
 -12   0  14     1808.07     1759.55    137.01 o 
 -10   0  14       86.07      115.13     47.46 o 
  -8   0  14     2727.12     2955.50     98.96 o 
  -6   0  14     2816.13     2822.00    164.85 o 
  -4   0  14     1030.17      991.74     71.48 o 
  -2   0  14     4915.44     5028.78    127.18 o 
   0   0  14     2399.87     2330.05     73.80 o 
   2   0  14     8032.47     7908.65    191.30 o 
   4   0  14     1286.99     1272.88     41.69 o 
   6   0  14     1536.20     1452.94    109.90 o 
   8   0  14     2344.28     2122.68    151.19 o 
 -12   1  14     2795.88     2702.45     81.72 o 
 -11   1  14       16.16        9.02     22.64 o 
 -10   1  14     2024.56     2140.61     63.85 o 
  -9   1  14      118.51       98.43     23.28 o 
  -8   1  14     1084.20     1111.27     45.20 o 
  -7   1  14       53.11       91.28     17.79 o 
  -6   1  14     3911.49     3973.32    112.50 o 
  -5   1  14       28.87       53.73     19.14 o 
  -4   1  14      167.74      188.87     18.38 o 
  -3   1  14      504.38      510.38     23.56 o 
  -2   1  14     4440.20     4550.57     90.31 o 
  -1   1  14       20.16       12.17     11.64 o 
   0   1  14     1625.87     1627.62     47.66 o 
   1   1  14       58.10       52.19     13.27 o 
   2   1  14      102.07      111.92     13.10 o 
   3   1  14       23.71       15.35      9.80 o 
   4   1  14     1884.15     1887.56     46.44 o 
   5   1  14       42.17       40.30     10.38 o 
   6   1  14      107.16       99.19     13.37 o 
   7   1  14       24.37       22.25     15.42 o 
   8   1  14       71.10       83.37     41.76 o 
 -12   2  14      774.91      860.12    103.61 o 
 -11   2  14       20.96       40.18     27.73 o 
 -10   2  14        3.37      -31.62     31.62 o 
  -9   2  14       59.94       73.53     24.04 o 
  -8   2  14     1780.87     1936.01     63.12 o 
  -7   2  14      380.08      394.58     26.55 o 
  -6   2  14     2401.86     2469.83     66.57 o 
  -5   2  14      219.88      239.56     22.24 o 
  -4   2  14     1643.94     1725.95     42.91 o 
  -3   2  14        2.94       23.84     13.05 o 
  -2   2  14     4894.62     5042.56     90.21 o 
  -1   2  14      247.27      225.15     19.65 o 
   0   2  14     2934.20     2965.93     54.61 o 
   1   2  14      240.54      251.20     15.62 o 
   2   2  14     6859.70     6923.26    115.90 o 
   3   2  14      394.69      379.54     22.01 o 
   4   2  14     2494.01     2267.22     78.89 o 
   5   2  14      287.31      275.14     13.87 o 
   6   2  14     2565.33     2432.70     82.78 o 
   7   2  14        1.30       17.12     16.24 o 
   8   2  14     1998.92     1956.09     61.29 o 
 -12   3  14     2274.53     2296.12    121.87 o 
 -11   3  14       42.76       32.92     23.98 o 
 -10   3  14     1948.50     2054.22     84.65 o 
  -9   3  14       83.60       98.60     31.75 o 
  -8   3  14     2305.29     2355.85     75.58 o 
  -7   3  14        0.25       14.05     18.16 o 
  -6   3  14     7286.44     7192.36    252.38 o 
  -5   3  14      297.17      295.21     22.98 o 
  -4   3  14      267.85      235.00     19.13 o 
  -3   3  14      148.79      144.26     18.06 o 
  -2   3  14     4220.85     4126.04     88.16 o 
  -1   3  14      461.52      482.99     21.88 o 
   0   3  14     1964.45     1908.25     50.99 o 
   1   3  14      138.84      124.41     14.04 o 
   2   3  14      559.76      547.65     29.81 o 
   3   3  14       19.41        9.35     11.19 o 
   4   3  14      584.40      721.31     33.44 o 
   5   3  14       25.46       15.51     18.23 o 
   6   3  14       49.97       83.84     19.40 o 
   7   3  14        0.13       13.96     16.22 o 
   8   3  14       32.70       79.32     28.33 o 
 -11   4  14       42.12       16.64     20.43 o 
 -10   4  14       92.42      145.14     30.70 o 
  -9   4  14        1.03       17.82     19.84 o 
  -8   4  14     3348.94     3591.35    142.29 o 
  -7   4  14      103.87      112.51     25.09 o 
  -6   4  14      243.15      251.85     23.86 o 
  -5   4  14       15.21        1.91     14.38 o 
  -4   4  14     1355.67     1358.00     59.13 o 
  -3   4  14      224.57      241.24     18.40 o 
  -2   4  14     6065.73     6181.44    118.09 o 
  -1   4  14        1.55        0.20     10.57 o 
   0   4  14     1151.69     1173.67     29.07 o 
   1   4  14        8.40       12.48     12.72 o 
   2   4  14     6719.48     6814.14    168.76 o 
   3   4  14       20.47       27.60      7.90 o 
   4   4  14     2485.77     2583.76     69.56 o 
   5   4  14      136.37      101.47     23.12 o 
   6   4  14     1637.60     1665.30     61.34 o 
   7   4  14      150.35      168.15     27.43 o 
 -11   5  14      135.48      173.96     42.86 o 
 -10   5  14     2175.39     1897.92    107.53 o 
  -9   5  14       33.94       34.26     24.42 o 
  -8   5  14     1021.40     1047.88     69.79 o 
  -7   5  14       98.91      109.18     23.54 o 
  -6   5  14     4723.23     4746.58    168.45 o 
  -5   5  14       26.88       19.29     18.15 o 
  -4   5  14      896.78      853.84     49.42 o 
  -3   5  14      100.34       82.17     18.33 o 
  -2   5  14     2991.90     3001.82     80.01 o 
  -1   5  14      660.93      611.24     33.78 o 
   0   5  14     1388.37     1243.15     49.69 o 
   1   5  14      217.96      220.02     13.39 o 
   2   5  14       25.62       27.13     12.29 o 
   3   5  14       96.59      116.84     25.02 o 
   4   5  14      687.55      739.44     42.94 o 
   5   5  14        6.93        3.23     18.09 o 
   6   5  14        1.07        5.97     20.37 o 
   7   5  14       35.30       54.04     27.13 o 
 -11   6  14       45.25       37.31     37.76 o 
 -10   6  14       89.25      112.45     33.37 o 
  -9   6  14       75.75      106.71     23.03 o 
  -8   6  14     2332.49     2414.17    108.06 o 
  -7   6  14      110.15      165.97     24.17 o 
  -6   6  14      820.81      858.04     45.63 o 
  -5   6  14      132.93      150.07     23.55 o 
  -4   6  14     1801.73     1948.39     66.76 o 
  -3   6  14       45.17       48.67     18.39 o 
  -2   6  14     4784.35     4836.36    112.36 o 
  -1   6  14      611.84      634.70     38.26 o 
   0   6  14      503.74      553.28     40.43 o 
   1   6  14       21.71       12.64     15.51 o 
   2   6  14     5459.39     5832.60    160.66 o 
   3   6  14      432.04      467.84     33.06 o 
   4   6  14     2815.61     2839.23     86.05 o 
   5   6  14       97.16       86.88     22.92 o 
   6   6  14     1012.62     1120.35     91.07 o 
   7   6  14       52.72       30.44     26.16 o 
 -10   7  14     2667.26     2759.59    142.44 o 
  -9   7  14      323.23      312.53     53.17 o 
  -8   7  14     1442.62     1327.54     68.63 o 
  -7   7  14      483.73      471.84     35.69 o 
  -6   7  14     2377.60     2383.86    114.70 o 
  -5   7  14      155.30      123.57     25.57 o 
  -4   7  14      485.77      521.27     48.65 o 
  -3   7  14      355.78      402.68     37.92 o 
  -2   7  14     1682.78     1815.23     55.66 o 
  -1   7  14       27.65       36.79     13.48 o 
   0   7  14      603.01      559.52     33.00 o 
   1   7  14      536.01      608.22     36.25 o 
   2   7  14       63.97       40.15     20.69 o 
   3   7  14       67.67       92.75     24.71 o 
   4   7  14      789.93      880.10     48.10 o 
   5   7  14        5.45       37.46     30.89 o 
   6   7  14        4.24      -29.84     29.84 o 
 -10   8  14       84.07       90.66     43.17 o 
  -9   8  14       47.94        1.32     22.65 o 
  -8   8  14     1063.01     1119.39     78.11 o 
  -7   8  14      171.50      180.01     25.28 o 
  -6   8  14      509.12      509.78     37.60 o 
  -5   8  14      514.88      594.43     35.45 o 
  -4   8  14     1209.16     1311.65     49.18 o 
  -3   8  14       23.80       11.35     22.04 o 
  -2   8  14     4609.08     4113.92    132.69 o 
  -1   8  14      136.99      125.78     15.97 o 
   0   8  14     1509.31     1544.36     55.64 o 
   1   8  14        2.55       39.81     22.41 o 
   2   8  14     2913.46     3062.44     93.50 o 
   3   8  14       68.64       53.85     25.05 o 
   4   8  14     1393.46     1391.52     63.35 o 
   5   8  14       95.94      116.50     32.22 o 
   6   8  14     1340.75     1542.35     67.90 o 
  -9   9  14      214.89      298.10     47.18 o 
  -8   9  14      394.12      394.22     32.81 o 
  -7   9  14       76.14       86.66     20.43 o 
  -6   9  14     1431.10     1505.46     60.57 o 
  -5   9  14       31.21       15.42     16.18 o 
  -4   9  14      460.07      454.34     32.64 o 
  -3   9  14      287.24      278.02     35.21 o 
  -2   9  14     1727.01     1506.16     68.97 o 
  -1   9  14      450.50      433.20     28.56 o 
   0   9  14      686.09      796.75     42.32 o 
   1   9  14      506.71      558.78     39.84 o 
   2   9  14      167.27      209.84     35.75 o 
   3   9  14       57.92       58.01     28.34 o 
   4   9  14      564.43      441.32     94.59 o 
   5   9  14        2.31       48.56     33.61 o 
  -8  10  14      642.01      717.64     67.19 o 
  -7  10  14      309.79      291.66     31.75 o 
  -6  10  14      846.13      835.74     36.13 o 
  -5  10  14      362.35      388.21     29.14 o 
  -4  10  14      525.07      487.56     47.58 o 
  -3  10  14      168.74      163.64     19.07 o 
  -2  10  14     1875.05     1838.76     70.17 o 
  -1  10  14       19.04       16.33     26.53 o 
   0  10  14     1978.44     2072.05     94.26 o 
   1  10  14      107.73      130.29     30.07 o 
   2  10  14     1337.98     1402.17     66.26 o 
   3  10  14       55.87       59.97     29.49 o 
   4  10  14     1170.35     1257.82     88.33 o 
  -7  11  14       34.39       51.20     23.33 o 
  -6  11  14     1388.23     1331.34     67.99 o 
  -5  11  14      104.18       89.13     26.29 o 
  -4  11  14     1294.46     1132.65     91.46 o 
  -3  11  14      110.38      112.63     26.19 o 
  -2  11  14      663.21      717.45     56.39 o 
  -1  11  14      188.17      118.12     37.87 o 
   0  11  14      367.05      452.85     68.95 o 
   1  11  14       68.28      111.81     30.91 o 
   2  11  14      682.73      657.52     55.65 o 
   3  11  14      100.23      139.84     33.01 o 
  -6  12  14      593.14      539.30     37.83 o 
  -5  12  14      187.38      198.77     34.88 o 
  -4  12  14      938.51      869.15     39.37 o 
  -3  12  14       29.26       68.61     30.86 o 
  -2  12  14     1632.65     1705.46    117.79 o 
  -1  12  14       34.31       66.64     44.76 o 
   0  12  14     1149.32     1188.31     77.59 o 
   1  12  14        5.13       -3.34     26.85 o 
   2  12  14     1264.46     1319.58     72.26 o 
  -4  13  14     1077.88     1022.08    137.03 o 
  -3  13  14        8.42       19.50     35.24 o 
  -2  13  14      465.10      499.76     53.07 o 
  -1  13  14       67.87       60.30     54.54 o 
   0  13  14      374.21      462.46     55.21 o 
 -11   0  15      130.30      160.52     34.58 o 
  -9   0  15     2739.26     2763.08    105.44 o 
  -7   0  15       71.11       95.12     38.35 o 
  -5   0  15       81.70      109.83     30.27 o 
  -3   0  15     1952.89     1828.34     65.81 o 
  -1   0  15      541.85      634.35     42.27 o 
   1   0  15      130.17      125.95     21.05 o 
   3   0  15      973.96     1033.20     62.86 o 
   5   0  15       89.55      101.10     21.10 o 
   7   0  15        2.54       56.43     49.38 o 
 -11   1  15     1900.71     1940.81     71.61 o 
 -10   1  15       17.01       33.20     21.36 o 
  -9   1  15     2224.06     2328.30     86.31 o 
  -8   1  15        6.13       -6.04     16.83 o 
  -7   1  15     1417.32     1465.43     46.93 o 
  -6   1  15       46.12       45.52     17.39 o 
  -5   1  15     8056.44     8453.58    207.19 o 
  -4   1  15       30.12       39.68     16.70 o 
  -3   1  15     1510.23     1566.62     44.59 o 
  -2   1  15      112.90      116.73     17.94 o 
  -1   1  15     5636.53     5756.83    114.48 o 
   0   1  15        1.05       11.32     12.48 o 
   1   1  15     5849.39     5640.71    133.57 o 
   2   1  15       69.89       68.71     18.58 o 
   3   1  15      301.78      351.90     19.18 o 
   4   1  15       46.39       47.57     14.01 o 
   5   1  15     4068.60     3818.06    174.12 o 
   6   1  15        0.06        7.73     14.85 o 
   7   1  15      947.63      842.78     44.61 o 
 -11   2  15      174.60      154.58     25.83 o 
 -10   2  15       23.95       46.19     20.91 o 
  -9   2  15     2199.77     2241.12     72.39 o 
  -8   2  15      291.81      289.79     27.11 o 
  -7   2  15      791.44      748.58     34.32 o 
  -6   2  15        0.59       12.63     23.84 o 
  -5   2  15      642.59      668.59     34.48 o 
  -4   2  15      239.13      219.64     21.74 o 
  -3   2  15     1578.22     1636.62     51.15 o 
  -2   2  15        0.23        0.03     12.52 o 
  -1   2  15      111.64      149.60     19.45 o 
   0   2  15        0.00       -2.66     11.11 o 
   1   2  15      226.10      300.18     20.89 o 
   2   2  15       33.33       33.53     14.54 o 
   3   2  15        2.93       16.25      9.70 o 
   4   2  15       75.59       53.02     14.69 o 
   5   2  15      113.70      104.77     20.86 o 
   6   2  15       52.20       38.71     20.91 o 
   7   2  15       11.03       15.84     18.23 o 
 -11   3  15     1200.40     1238.14    107.85 o 
 -10   3  15       24.16       19.43     23.72 o 
  -9   3  15     2152.12     2354.92    105.99 o 
  -8   3  15       12.36       40.37     20.98 o 
  -7   3  15      521.18      551.49     30.26 o 
  -6   3  15       84.02       86.84     18.75 o 
  -5   3  15     5209.22     5326.91    131.82 o 
  -4   3  15        2.46       -1.31     14.18 o 
  -3   3  15     1303.61     1355.57     39.08 o 
  -2   3  15      102.04       81.12     16.04 o 
  -1   3  15     4334.10     4303.43     79.84 o 
   0   3  15      141.94      116.03     20.06 o 
   1   3  15     3608.01     3568.67     79.67 o 
   2   3  15       67.70       71.15     14.69 o 
   3   3  15     1769.02     1610.30     54.32 o 
   4   3  15       17.35       35.93     19.65 o 
   5   3  15     3667.80     3810.64    114.76 o 
   6   3  15        0.18       25.26     18.72 o 
   7   3  15      824.45      811.79     45.61 o 
 -11   4  15      316.93      275.27     36.49 o 
 -10   4  15        0.01        4.06     22.68 o 
  -9   4  15     2056.36     2026.63     85.27 o 
  -8   4  15       17.47       15.69     20.73 o 
  -7   4  15      453.05      562.36     41.08 o 
  -6   4  15       71.42       57.95     19.60 o 
  -5   4  15      376.69      371.94     28.67 o 
  -4   4  15      327.77      335.08     30.09 o 
  -3   4  15     1597.30     1527.96     45.64 o 
  -2   4  15        7.22      -12.35     15.96 o 
  -1   4  15       14.32       38.72     14.64 o 
   0   4  15       13.81       20.09     12.10 o 
   1   4  15      384.30      401.25     17.46 o 
   2   4  15       28.76       13.20     12.08 o 
   3   4  15       93.80      122.19     23.75 o 
   4   4  15        4.85       -8.50     21.18 o 
   5   4  15       99.82      100.28     25.20 o 
   6   4  15      142.73      136.83     26.95 o 
 -10   5  15       36.38       26.45     21.97 o 
  -9   5  15     3030.86     2972.68    157.07 o 
  -8   5  15        3.44       12.26     23.75 o 
  -7   5  15      223.17      255.91     29.52 o 
  -6   5  15      108.57      120.77     28.47 o 
  -5   5  15     2822.99     2944.95    106.79 o 
  -4   5  15       73.86       88.09     23.40 o 
  -3   5  15     3898.87     3780.64    126.97 o 
  -2   5  15       80.52       80.13     16.53 o 
  -1   5  15     2832.65     2728.40     99.82 o 
   0   5  15      432.20      402.56     52.57 o 
   1   5  15     3791.62     3897.84    127.13 o 
   2   5  15        5.39        0.55     11.13 o 
   3   5  15     1080.54     1199.65     52.80 o 
   4   5  15       29.68       57.57     21.33 o 
   5   5  15     2504.95     2710.15    100.22 o 
   6   5  15       44.92       31.07     22.65 o 
 -10   6  15       74.44       62.57     38.85 o 
  -9   6  15     1343.37     1268.11     77.68 o 
  -8   6  15      188.02      155.05     27.23 o 
  -7   6  15      412.39      445.87     40.47 o 
  -6   6  15      443.28      374.09     32.80 o 
  -5   6  15      793.00      794.16     44.70 o 
  -4   6  15        3.41        2.19     23.10 o 
  -3   6  15      184.71      255.18     28.42 o 
  -2   6  15       23.61       26.80     16.90 o 
  -1   6  15      200.02      231.50     20.84 o 
   0   6  15       19.66       16.76     18.32 o 
   1   6  15      199.50      284.83     30.05 o 
   2   6  15      105.93      121.13     26.84 o 
   3   6  15      171.05      128.43     40.45 o 
   4   6  15      141.87      160.41     28.44 o 
   5   6  15       32.75       20.97     27.30 o 
   6   6  15        0.90       -8.29     25.62 o 
 -10   7  15       59.24       49.59     36.74 o 
  -9   7  15     2095.86     1990.65    231.60 o 
  -8   7  15     1013.66     1024.89     72.14 o 
  -7   7  15     1289.32     1270.53     64.25 o 
  -6   7  15        3.51      -17.87     21.12 o 
  -5   7  15     3545.56     3632.67    108.99 o 
  -4   7  15       26.30        1.00     17.31 o 
  -3   7  15     1449.76     1587.01     77.36 o 
  -2   7  15      110.71      108.73     19.67 o 
  -1   7  15     2176.42     2180.53    104.44 o 
   0   7  15       95.97       93.20     19.32 o 
   1   7  15     3393.03     3760.42    110.39 o 
   2   7  15      344.93      402.13     52.52 o 
   3   7  15     2272.61     2292.72     77.40 o 
   4   7  15        8.40       -2.84     19.54 o 
   5   7  15     2297.11     2496.65    100.07 o 
  -9   8  15     1072.10     1036.16    106.98 o 
  -8   8  15       19.27       49.20     26.17 o 
  -7   8  15      589.40      543.36     53.91 o 
  -6   8  15      466.84      391.85     58.58 o 
  -5   8  15      276.75      286.05     41.63 o 
  -4   8  15      359.75      325.53     31.52 o 
  -3   8  15      952.76      897.21     46.20 o 
  -2   8  15        1.36       11.13     22.26 o 
  -1   8  15      150.56      113.98     23.35 o 
   0   8  15       95.69       70.19     27.16 o 
   1   8  15        3.68       21.84     27.85 o 
   2   8  15        4.11        0.71     22.28 o 
   3   8  15       25.27       27.33     24.00 o 
   4   8  15       14.22       21.32     34.74 o 
   5   8  15       67.09       87.13     38.66 o 
  -8   9  15      284.59      268.23     33.42 o 
  -7   9  15      865.87      823.92     45.46 o 
  -6   9  15       13.62       27.29     18.09 o 
  -5   9  15     2622.40     2557.20    104.42 o 
  -4   9  15        9.09       15.19     19.02 o 
  -3   9  15     1535.63     1341.30     79.72 o 
  -2   9  15      425.17      363.89     34.00 o 
  -1   9  15     2646.87     2869.13     88.19 o 
   0   9  15      210.26      264.70     35.89 o 
   1   9  15     2613.39     2709.73     90.31 o 
   2   9  15      172.65      162.42     47.55 o 
   3   9  15      994.14     1096.59     66.78 o 
   4   9  15        2.85        3.16     31.12 o 
  -7  10  15      406.85      294.09     32.94 o 
  -6  10  15      304.16      351.24     33.10 o 
  -5  10  15      250.60      223.70     25.71 o 
  -4  10  15      137.29       98.67     21.11 o 
  -3  10  15      289.54      213.34     29.33 o 
  -2  10  15       98.02      115.20     29.54 o 
  -1  10  15        7.66        3.49     30.24 o 
   0  10  15        0.75       -1.74     25.67 o 
   1  10  15       40.18       69.97     32.18 o 
   2  10  15       90.94       68.11     29.71 o 
   3  10  15        0.47        6.20     27.16 o 
  -6  11  15        0.03       19.69     24.93 o 
  -5  11  15     1676.58     1672.28     92.45 o 
  -4  11  15       35.89       48.23     30.01 o 
  -3  11  15     1908.08     1893.87    147.75 o 
  -2  11  15      176.55      170.17     43.31 o 
  -1  11  15     1557.57     1757.24    113.54 o 
   0  11  15      212.38      239.80     41.79 o 
   1  11  15     1372.10     1546.55    118.50 o 
  -3  12  15      368.47      360.09     49.94 o 
  -2  12  15       15.14        4.58     37.24 o 
  -1  12  15       44.69       18.79     31.57 o 
 -10   0  16      599.51      682.04     57.89 o 
  -8   0  16     3248.90     3392.10    137.86 o 
  -6   0  16     6263.53     6153.00    385.80 o 
  -4   0  16     2112.93     2184.19     91.91 o 
  -2   0  16     5027.03     5094.91    156.10 o 
   0   0  16     1130.01     1055.71     63.29 o 
   2   0  16     3701.16     3563.89    173.87 o 
   4   0  16      745.16      707.77     61.36 o 
   6   0  16      323.15      262.13     71.53 o 
 -10   1  16      326.30      301.03     31.92 o 
  -9   1  16        0.43        4.39     20.99 o 
  -8   1  16       14.31       17.26     19.53 o 
  -7   1  16      136.58      123.63     21.69 o 
  -6   1  16      508.83      621.07     33.78 o 
  -5   1  16       20.82       23.80     17.58 o 
  -4   1  16      223.23      273.06     28.49 o 
  -3   1  16       53.66       59.71     18.75 o 
  -2   1  16       76.66       77.85     19.97 o 
  -1   1  16       85.99       88.85     19.50 o 
   0   1  16      212.38      227.23     21.51 o 
   1   1  16        2.55       -5.95     11.19 o 
   2   1  16     1322.16     1234.17     54.43 o 
   3   1  16       61.71       65.92     14.08 o 
   4   1  16       22.40       14.91     11.79 o 
   5   1  16        1.30      -17.36     25.88 o 
   6   1  16      970.92      848.20     87.92 o 
 -10   2  16      855.12      880.20     48.35 o 
  -9   2  16       50.20       26.41     19.22 o 
  -8   2  16     3491.35     3670.46    121.58 o 
  -7   2  16       85.54       98.98     23.62 o 
  -6   2  16     3084.73     3254.91     87.82 o 
  -5   2  16       20.10       33.35     17.30 o 
  -4   2  16     1709.01     1826.30     61.47 o 
  -3   2  16        3.62        6.18     13.34 o 
  -2   2  16     4908.24     4982.67    109.42 o 
  -1   2  16        7.35       24.25     15.84 o 
   0   2  16     1213.54     1194.09     39.60 o 
   1   2  16       89.09       74.23     14.36 o 
   2   2  16     1605.39     1579.12     64.71 o 
   3   2  16        0.85        3.30      9.86 o 
   4   2  16     1179.99     1194.05     60.84 o 
   5   2  16       26.66       40.12     18.60 o 
   6   2  16      355.63      275.97     36.77 o 
 -10   3  16      376.53      320.12     32.98 o 
  -9   3  16       32.33       52.77     23.05 o 
  -8   3  16        2.94      -19.43     19.43 o 
  -7   3  16       54.43       40.99     20.88 o 
  -6   3  16      741.50      776.86     44.22 o 
  -5   3  16        2.81        0.46     16.84 o 
  -4   3  16      466.91      592.97     36.99 o 
  -3   3  16       80.55       87.37     18.40 o 
  -2   3  16        0.64       14.27     16.09 o 
  -1   3  16      387.30      399.43     25.10 o 
   0   3  16       12.66       10.33     11.59 o 
   1   3  16        4.39      -12.87     13.19 o 
   2   3  16      571.77      625.69     38.92 o 
   3   3  16        2.10       12.05     18.20 o 
   4   3  16      118.20      105.15     26.63 o 
   5   3  16        2.52       13.64     21.65 o 
 -10   4  16     1118.75     1129.53     98.41 o 
  -9   4  16        2.49       -2.98     21.19 o 
  -8   4  16     3329.02     3555.73    125.02 o 
  -7   4  16       91.66       64.46     23.82 o 
  -6   4  16     2957.60     3053.02     85.41 o 
  -5   4  16      208.71      193.67     22.94 o 
  -4   4  16     1438.97     1539.74     49.60 o 
  -3   4  16      112.91      111.54     20.54 o 
  -2   4  16     5420.37     5348.92    141.95 o 
  -1   4  16       26.02       37.74     15.43 o 
   0   4  16      496.14      473.30     24.29 o 
   1   4  16       28.52       20.65     11.77 o 
   2   4  16     1801.55     1902.67     67.59 o 
   3   4  16       52.40       51.31     21.77 o 
   4   4  16     1967.34     2001.14     83.59 o 
   5   4  16      102.64      129.19     25.95 o 
  -9   5  16       26.85        9.83     50.85 o 
  -8   5  16       99.27      105.02     28.06 o 
  -7   5  16       39.50       19.53     21.68 o 
  -6   5  16      884.24      915.28     49.12 o 
  -5   5  16       27.82       35.54     25.25 o 
  -4   5  16       26.70       55.03     20.30 o 
  -3   5  16      306.80      314.57     22.55 o 
  -2   5  16      372.68      371.52     24.65 o 
  -1   5  16      302.45      328.53     21.36 o 
   0   5  16       80.54       79.42     15.69 o 
   1   5  16       23.61       33.33     31.59 o 
   2   5  16     1781.65     1828.12     74.92 o 
   3   5  16        3.21      -15.42     24.83 o 
   4   5  16       26.93      -23.02     23.02 o 
   5   5  16       35.52       13.34     26.75 o 
  -9   6  16       89.51      117.39     34.29 o 
  -8   6  16     2805.91     2880.84    140.76 o 
  -7   6  16      424.58      421.98     83.15 o 
  -6   6  16     1804.71     1930.14     72.13 o 
  -5   6  16       91.06       85.33     27.92 o 
  -4   6  16     3067.06     3221.69    110.17 o 
  -3   6  16       32.65       38.62     19.57 o 
  -2   6  16     3284.29     3252.67     82.52 o 
  -1   6  16        4.89       25.59     17.16 o 
   0   6  16      514.14      578.44     40.94 o 
   1   6  16       65.68       44.01     25.78 o 
   2   6  16     2633.07     2752.51    102.70 o 
   3   6  16      524.81      451.77     56.92 o 
   4   6  16      827.42      782.71    106.27 o 
  -8   7  16        1.97       -3.55     21.95 o 
  -7   7  16      116.51      139.30     28.25 o 
  -6   7  16       65.36       77.30     31.70 o 
  -5   7  16       89.42       99.45     26.88 o 
  -4   7  16      425.93      419.16     37.89 o 
  -3   7  16       81.86       65.82     28.21 o 
  -2   7  16       38.46       44.97     17.72 o 
  -1   7  16       27.74       32.55     15.83 o 
   0   7  16       68.36       68.41     37.00 o 
   1   7  16      308.93      342.81     37.39 o 
   2   7  16      566.87      668.32     56.17 o 
   3   7  16      172.98      124.85     33.12 o 
   4   7  16      147.35      136.07     32.06 o 
  -8   8  16     1334.03     1414.30     67.99 o 
  -7   8  16       34.85       32.07     23.01 o 
  -6   8  16     2358.58     2447.14     86.08 o 
  -5   8  16      314.76      378.95     45.79 o 
  -4   8  16     1273.43     1261.02     58.34 o 
  -3   8  16       98.31       76.39     38.49 o 
  -2   8  16     3360.61     3104.26    161.80 o 
  -1   8  16        9.27       18.16     24.85 o 
   0   8  16     1144.65     1200.97     58.33 o 
   1   8  16       78.89       81.71     27.81 o 
   2   8  16     1136.91     1306.94     65.67 o 
   3   8  16       49.99       66.81     28.31 o 
  -7   9  16      136.37      106.09     35.03 o 
  -6   9  16      133.04      189.33     44.58 o 
  -5   9  16       15.07       25.05     19.68 o 
  -4   9  16       81.33       61.77     24.15 o 
  -3   9  16      191.81      171.88     20.31 o 
  -2   9  16      109.53      168.21     43.15 o 
  -1   9  16      240.80      219.27     32.11 o 
   0   9  16       65.06       97.08     27.51 o 
   1   9  16        2.89        9.62     23.87 o 
   2   9  16      139.80      136.10     59.54 o 
  -5  10  16      209.90      202.41     25.68 o 
  -4  10  16     1144.90     1026.06     66.91 o 
  -3  10  16       64.51       81.48     33.43 o 
  -2  10  16     1888.11     1837.28     93.29 o 
  -1  10  16        4.64      -13.99     26.11 o 
   0  10  16     1127.72     1220.31     84.88 o 
   1  10  16        7.33       15.41     28.43 o 
  -9   0  17        2.39       26.53     31.25 o 
  -7   0  17        3.05       26.50     34.22 o 
  -5   0  17     1025.73     1256.46     75.66 o 
  -3   0  17       38.18       45.82     38.75 o 
  -1   0  17     1390.73     1478.71     58.76 o 
   1   0  17      190.20      176.60     30.05 o 
   3   0  17     1200.86     1134.50     86.46 o 
  -9   1  17     2302.93     2474.28     86.76 o 
  -8   1  17       20.30       21.65     20.60 o 
  -7   1  17      977.10     1030.62     44.39 o 
  -6   1  17      118.08      107.62     28.50 o 
  -5   1  17     4619.95     4740.57    113.40 o 
  -4   1  17       11.15       -3.02     14.89 o 
  -3   1  17     1463.42     1361.78     45.06 o 
  -2   1  17       15.13       32.83     16.05 o 
  -1   1  17      804.17      868.64     37.07 o 
   0   1  17       15.51      -14.18     15.64 o 
   1   1  17     2093.30     2042.59     64.01 o 
   2   1  17       24.01       38.17     12.94 o 
   3   1  17      138.39       98.59     23.83 o 
   4   1  17        7.26       -4.51     16.12 o 
  -9   2  17        7.45       36.36     21.29 o 
  -8   2  17      181.13      197.43     28.90 o 
  -7   2  17      494.01      597.73     39.29 o 
  -6   2  17      117.18      144.02     32.38 o 
  -5   2  17      852.44      977.32     45.53 o 
  -4   2  17       34.26       24.23     16.92 o 
  -3   2  17        9.78       16.23     15.73 o 
  -2   2  17      197.65      221.33     22.57 o 
  -1   2  17     1642.89     1677.45     50.24 o 
   0   2  17        2.35       -3.00     16.12 o 
   1   2  17      387.32      313.15     28.65 o 
   2   2  17       27.13       33.57     18.15 o 
   3   2  17      994.72     1122.62     68.22 o 
   4   2  17       61.40       74.65     23.33 o 
  -9   3  17     2991.46     3118.58    108.40 o 
  -8   3  17        0.11        4.34     21.03 o 
  -7   3  17      934.67     1001.50     43.30 o 
  -6   3  17       34.85       37.50     22.03 o 
  -5   3  17     3228.12     3301.48     86.02 o 
  -4   3  17      102.30      116.71     24.99 o 
  -3   3  17      827.56      842.80     40.62 o 
  -2   3  17      246.99      259.93     23.21 o 
  -1   3  17     1012.06      994.25     50.38 o 
   0   3  17        2.23       10.00     12.81 o 
   1   3  17     1879.23     1802.14     91.37 o 
   2   3  17        7.60        7.50     21.10 o 
   3   3  17      174.53      147.13     34.54 o 
   4   3  17        1.66      -24.18     25.06 o 
  -9   4  17        7.54       -6.78     25.66 o 
  -8   4  17       66.85      105.40     30.01 o 
  -7   4  17       38.66       97.98     30.02 o 
  -6   4  17       12.33        9.86     18.84 o 
  -5   4  17      915.94      877.44     39.80 o 
  -4   4  17        4.80      -19.54     22.79 o 
  -3   4  17      191.65      180.76     21.58 o 
  -2   4  17      219.53      233.99     23.51 o 
  -1   4  17     1554.56     1488.08     48.52 o 
   0   4  17       13.05       18.26     13.96 o 
   1   4  17      240.40      214.90     32.81 o 
   2   4  17        6.99       21.67     23.13 o 
   3   4  17      357.95      420.73     45.74 o 
   4   4  17        0.89        2.29     23.56 o 
  -8   5  17        5.56      -14.62     21.53 o 
  -7   5  17      369.31      360.60     41.52 o 
  -6   5  17       28.98       37.77     27.12 o 
  -5   5  17     2133.06     2287.14     74.73 o 
  -4   5  17       84.53       95.77     24.75 o 
  -3   5  17     1836.20     1711.07     62.15 o 
  -2   5  17      320.55      333.30     23.15 o 
  -1   5  17      758.66      675.41     45.01 o 
   0   5  17       16.38       33.96     24.53 o 
   1   5  17     1611.89     1645.39     92.43 o 
   2   5  17        4.16       -3.96     22.75 o 
   3   5  17      158.06      160.24     39.64 o 
  -8   6  17      112.55       89.11     33.94 o 
  -7   6  17      271.29      305.26     36.15 o 
  -6   6  17      207.90      257.60     30.82 o 
  -5   6  17      469.77      487.92     52.12 o 
  -4   6  17        0.89       30.40     22.96 o 
  -3   6  17      208.06      213.83     29.55 o 
  -2   6  17       11.11       20.28     19.20 o 
  -1   6  17      841.86      828.03     61.73 o 
   0   6  17       22.71       18.02     27.31 o 
   1   6  17      307.40      336.31     40.62 o 
   2   6  17      319.08      354.51     45.86 o 
   3   6  17     1039.59     1079.26    117.28 o 
  -7   7  17     1019.24     1006.64     62.54 o 
  -6   7  17        1.67       17.10     25.73 o 
  -5   7  17     1853.67     1858.30     68.13 o 
  -4   7  17       40.58       27.91     25.32 o 
  -3   7  17      804.27      811.82     46.01 o 
  -2   7  17        9.68       13.73     16.70 o 
  -1   7  17      776.86      842.49     55.07 o 
   0   7  17       76.85       65.68     28.81 o 
   1   7  17     1448.57     1517.33    153.61 o 
   2   7  17      108.25      115.76     33.57 o 
  -6   8  17      176.97      115.28     55.38 o 
  -5   8  17      456.90      422.42     39.85 o 
  -4   8  17       73.59       67.07     22.72 o 
  -3   8  17      127.65      146.57     35.61 o 
  -2   8  17        2.95      -12.99     25.81 o 
  -1   8  17      896.86     1011.83     60.96 o 
   0   8  17        8.32       43.88     30.67 o 
   1   8  17      558.37      598.75     85.90 o 
  -4   9  17      112.77       79.00     24.43 o 
  -3   9  17     1141.77     1271.97    110.60 o 
  -2   9  17      128.53      127.06     39.14 o 
  -1   9  17      797.03      924.16     68.50 o 
  -8   0  18      244.02      240.32     53.39 o 
  -6   0  18     1845.73     1907.63     96.72 o 
  -4   0  18      155.34      150.14     31.99 o 
  -2   0  18      781.87      882.35     55.85 o 
   0   0  18      147.90      147.68     36.48 o 
   2   0  18      180.84      252.46     49.65 o 
  -8   1  18     1296.39     1452.47     62.03 o 
  -7   1  18       26.02       30.07     24.28 o 
  -6   1  18      307.09      319.19     30.75 o 
  -5   1  18        3.37       -6.10     18.77 o 
  -4   1  18     1377.58     1509.56     56.61 o 
  -3   1  18       19.69       51.88     22.16 o 
  -2   1  18     1358.30     1364.55     49.69 o 
  -1   1  18       62.73       65.67     20.96 o 
   0   1  18      565.16      539.56     30.33 o 
   1   1  18       24.52       42.93     15.39 o 
   2   1  18     1797.22     1628.52    133.61 o 
   3   1  18       38.56       31.96     33.71 o 
  -8   2  18     1535.85     1575.30     63.92 o 
  -7   2  18      111.44      127.38     24.57 o 
  -6   2  18     1300.56     1257.89     60.36 o 
  -5   2  18        7.56       12.89     20.74 o 
  -4   2  18      110.65       61.91     20.43 o 
  -3   2  18        1.41        6.32     19.87 o 
  -2   2  18     1369.36     1402.53     66.14 o 
  -1   2  18       22.34       40.54     17.29 o 
   0   2  18      149.72      125.22     20.13 o 
   1   2  18        3.70      -15.80     15.80 o 
   2   2  18      369.88      319.44     41.60 o 
  -7   3  18       76.22       79.71     22.59 o 
  -6   3  18      450.32      409.00     38.59 o 
  -5   3  18        0.24       13.99     20.84 o 
  -4   3  18     1722.67     1775.08     63.16 o 
  -3   3  18      135.81      103.75     22.52 o 
  -2   3  18     1719.47     1676.13     57.30 o 
  -1   3  18      207.78      182.03     20.21 o 
   0   3  18      769.42      766.04     56.75 o 
   1   3  18       22.60       64.24     27.45 o 
   2   3  18     2410.51     2606.15    162.41 o 
  -7   4  18       37.20       59.04     26.51 o 
  -6   4  18     1268.72     1274.30     49.23 o 
  -5   4  18       44.60       81.57     21.47 o 
  -4   4  18      335.01      281.32     27.37 o 
  -3   4  18        6.52       35.86     19.61 o 
  -2   4  18     1189.53     1122.48     40.07 o 
  -1   4  18       31.38       16.37     13.32 o 
   0   4  18       52.68       18.45     26.12 o 
   1   4  18        0.41        4.83     19.87 o 
   2   4  18       16.11       35.34     30.08 o 
  -6   5  18      299.44      287.36     34.99 o 
  -5   5  18       46.53       61.16     26.49 o 
  -4   5  18     1478.48     1575.86     88.15 o 
  -3   5  18       37.28       50.77     21.98 o 
  -2   5  18     1020.08      971.12     46.53 o 
  -1   5  18       54.76       20.41     28.18 o 
   0   5  18      382.25      418.17     44.26 o 
   1   5  18       63.16       36.10     31.56 o 
  -5   6  18       38.31      107.39     27.68 o 
  -4   6  18      183.97      183.53     31.27 o 
  -3   6  18        0.02        0.15     21.71 o 
  -2   6  18      957.64      923.40     59.46 o 
  -1   6  18       57.85       44.92     45.08 o 
   0   6  18       83.57       97.44     28.38 o 
  -4   7  18      952.79      965.47     54.93 o 
  -3   7  18        6.78       12.52     23.71 o 
  -2   7  18     1010.31     1130.03     68.13 o 
  -5   0  19     2190.58     2321.68    102.40 o 
  -3   0  19      478.08      292.49     50.30 o 
  -1   0  19     1337.99     1475.31     81.12 o 
  -5   1  19      410.80      372.95     38.34 o 
  -4   1  19        0.96       -2.62     18.14 o 
  -3   1  19       40.85       45.06     20.48 o 
  -2   1  19        5.23       31.50     21.76 o 
  -1   1  19       45.92       53.23     19.27 o 
   0   1  19        0.01       13.87     16.66 o 
  -5   2  19     2235.55     2342.74     81.33 o 
  -4   2  19        1.67       16.83     18.03 o 
  -3   2  19      486.17      443.94     30.89 o 
  -2   2  19        6.63        9.68     15.64 o 
  -1   2  19     2151.54     2091.66     92.65 o 
   0   2  19        7.17       32.94     16.11 o 
  -5   3  19      223.23      136.46     55.02 o 
  -4   3  19       79.55       97.79     27.73 o 
  -3   3  19      194.00      112.32     24.37 o 
  -2   3  19      178.61      165.75     22.95 o 
  -1   3  19       20.23       32.08     18.92 o 
  -3   4  19     1027.36      846.79     40.33 o 
  -2   4  19       43.76       50.60     23.86 o 
                                                 
